# Supplementary material for: Atomic-scale insights into surface reconstruction and transformation in Co-Cr spinel oxides during the oxygen evolution reaction
Source: Nat Commun. 2025 Nov 10;16:9895. doi: 10.1038/s41467-025-65626-x (PMC12603048; doi:10.1038/s41467-025-65626-x)
Supplement: Supplementary file 3 — Source Data [file 41467_2025_65626_MOESM3_ESM.xlsx]

## Sheet: Figure 1a
1st		10th		100th		500th		1000th		2000th
Potential (V)	Current density (mA cm-2)	Potential (V)	Current density (mA cm-2)	Potential (V)	Current density (mA cm-2)	Potential (V)	Current density (mA cm-2)	Potential (V)	Current density (mA cm-2)	Potential (V)	Current density (mA cm-2)
1.02381	0	0.98823	0	1.02939	0	1.03824	0	1.02663	0	1.02381	0
1.03499	0	1.00392	0.000845627	1.03867	-0.31975	1.07007	-0.29945	1.03504	-0.31876	1.03499	-0.3597
1.01072	-1.07909	1.01072	0.00143	1.01092	-0.45757	1.01092	-0.40662	1.01106	-0.44837	1.01072	-0.47742
1.01207	-0.7737	1.0116	0.00193	1.01208	-0.55031	1.01217	-0.48481	1.01213	-0.53584	1.01207	-0.55836
1.0141	-0.53432	1.01357	0.00248	1.01415	-0.62733	1.01411	-0.55157	1.01406	-0.60639	1.0141	-0.62045
1.01605	-0.40467	1.0156	0.00259	1.01618	-0.50008	1.01618	-0.43029	1.01612	-0.47192	1.01605	-0.44957
1.01802	-0.31049	1.01752	0.0028	1.01819	-0.40152	1.01819	-0.35065	1.01809	-0.36769	1.01802	-0.32578
1.02029	-0.22469	1.01953	0.00307	1.02007	-0.32932	1.02014	-0.30101	1.02017	-0.28845	1.02029	-0.23678
1.02245	-0.15473	1.02151	0.00337	1.0222	-0.26799	1.02213	-0.26334	1.02234	-0.21965	1.02245	-0.16199
1.02446	-0.08932	1.02346	0.00368	1.02437	-0.21227	1.02445	-0.23292	1.0246	-0.15637	1.02446	-0.0941
1.0264	-0.03071	1.02553	0.00402	1.02662	-0.15929	1.02657	-0.20667	1.02657	-0.09439	1.0264	-0.03284
1.02853	0.02896	1.02756	0.00438	1.02853	-0.1076	1.02852	-0.1835	1.02848	-0.03445	1.02853	0.02483
1.03048	0.08158	1.0296	0.00476	1.03055	-0.05493	1.03056	-0.16293	1.03051	0.02801	1.03048	0.08009
1.03242	0.13364	1.03154	0.00516	1.0325	-0.00173	1.03252	-0.14439	1.03245	0.09182	1.03242	0.13432
1.03451	0.187	1.03358	0.00559	1.03458	0.05496	1.03463	-0.12685	1.03457	0.15977	1.03451	0.186
1.03649	0.24041	1.0355	0.00603	1.03656	0.11509	1.0366	-0.11036	1.03655	0.23193	1.03649	0.23636
1.03844	0.28734	1.03754	0.00649	1.03857	0.17921	1.0386	-0.09422	1.03854	0.30906	1.03844	0.28307
1.04041	0.33338	1.03958	0.00697	1.04058	0.24665	1.04066	-0.0784	1.04051	0.3916	1.04041	0.33198
1.04243	0.36723	1.04158	0.00747	1.0426	0.31886	1.04261	-0.0628	1.04257	0.47977	1.04243	0.37591
1.04455	0.43153	1.04361	0.00798	1.04451	0.39348	1.04445	-0.04735	1.04467	0.56734	1.04455	0.42017
1.04642	0.46004	1.04563	0.00851	1.04646	0.47233	1.04649	-0.03152	1.04667	0.65625	1.04642	0.45831
1.04867	0.50867	1.04753	0.00907	1.04869	0.55088	1.04856	-0.01582	1.04877	0.74117	1.04867	0.49467
1.05084	0.52405	1.04959	0.00964	1.05078	0.62837	1.05053	-0.000290817	1.05072	0.8223	1.05084	0.52772
1.05291	0.54904	1.0515	0.01023	1.05272	0.7007	1.05263	0.01507	1.05275	0.89163	1.05291	0.54945
1.05484	0.5968	1.05367	0.01085	1.05481	0.76844	1.05455	0.03027	1.05477	0.95464	1.05484	0.56576
1.05683	0.56871	1.05562	0.01148	1.0567	0.82947	1.0566	0.04478	1.05673	1.013	1.05683	0.58098
1.05885	0.59019	1.0575	0.01214	1.05881	0.87963	1.0585	0.05909	1.0587	1.05853	1.05885	0.59529
1.06091	0.60016	1.05962	0.01283	1.06078	0.92029	1.06054	0.07317	1.06078	1.08922	1.06091	0.60107
1.06285	0.6206	1.06152	0.01354	1.06267	0.94766	1.06254	0.08697	1.06272	1.11166	1.06285	0.6261
1.06485	0.6257	1.06349	0.01429	1.06473	0.9636	1.0646	0.1005	1.06474	1.1307	1.06485	0.64433
1.06684	0.69385	1.06555	0.01508	1.0667	0.96474	1.06647	0.11368	1.06675	1.12604	1.06684	0.65527
1.06889	0.68136	1.06754	0.0159	1.06879	0.95901	1.06847	0.12645	1.06873	1.11927	1.06889	0.66839
1.0709	0.65484	1.0696	0.01675	1.07087	0.94384	1.07061	0.1395	1.0707	1.10111	1.0709	0.67531
1.07289	0.6862	1.07148	0.01765	1.07275	0.92714	1.0726	0.15235	1.07281	1.07163	1.07289	0.66425
1.07488	0.66028	1.07353	0.01858	1.07477	0.90303	1.07467	0.16441	1.07471	1.02728	1.07488	0.65329
1.07692	0.63857	1.07554	0.01956	1.07681	0.87863	1.07645	0.17606	1.07677	0.99112	1.07692	0.65012
1.07892	0.62657	1.0777	0.02057	1.07873	0.84443	1.07851	0.18714	1.07873	0.93831	1.07892	0.63992
1.08086	0.63901	1.07962	0.02162	1.08075	0.81154	1.08057	0.197	1.08074	0.90131	1.08086	0.62048
1.08288	0.63519	1.08161	0.0227	1.08279	0.77655	1.08258	0.20615	1.08264	0.86918	1.08288	0.61685
1.08487	0.56307	1.08359	0.02382	1.0847	0.74559	1.08462	0.215	1.08472	0.84045	1.08487	0.60462
1.08686	0.62042	1.08565	0.02495	1.08681	0.71442	1.08668	0.22324	1.08675	0.80469	1.08686	0.58702
1.08891	0.56542	1.08757	0.02613	1.08874	0.69133	1.08864	0.23111	1.08875	0.78072	1.08891	0.56054
1.09086	0.55101	1.0896	0.02733	1.09072	0.66974	1.0906	0.23853	1.09071	0.7499	1.09086	0.55609
1.09289	0.50277	1.09158	0.02855	1.09282	0.65016	1.0926	0.24549	1.09276	0.71861	1.09289	0.54518
1.09487	0.54085	1.09358	0.0298	1.0947	0.63044	1.09456	0.25212	1.09474	0.69419	1.09487	0.53114
1.09685	0.56585	1.09562	0.03105	1.09675	0.61041	1.09664	0.25834	1.09678	0.67136	1.09685	0.52334
1.0988	0.49525	1.09761	0.03234	1.09883	0.59532	1.09861	0.26413	1.09874	0.64741	1.0988	0.52364
1.10083	0.51199	1.09952	0.03366	1.10076	0.5772	1.10056	0.2696	1.10072	0.61756	1.10083	0.51151
1.10285	0.50427	1.10152	0.03499	1.10281	0.56213	1.10249	0.27464	1.10267	0.60286	1.10285	0.49686
1.10482	0.48022	1.10348	0.03634	1.10479	0.55044	1.10469	0.27936	1.1047	0.5872	1.10482	0.4971
1.10687	0.49258	1.10553	0.03774	1.10665	0.53696	1.10658	0.28383	1.10691	0.57067	1.10687	0.49342
1.10895	0.49647	1.10758	0.03906	1.10875	0.51356	1.10849	0.28799	1.10873	0.56063	1.10895	0.47821
1.11097	0.49358	1.10965	0.04042	1.11073	0.50515	1.11055	0.2919	1.11075	0.55147	1.11097	0.48062
1.11287	0.4282	1.11168	0.04179	1.11275	0.49415	1.11255	0.29538	1.1127	0.5324	1.11287	0.47785
1.1148	0.49224	1.11383	0.04316	1.11474	0.48048	1.11446	0.29873	1.11471	0.51428	1.1148	0.46416
1.11679	0.47877	1.11577	0.0445	1.1167	0.47307	1.11664	0.30196	1.11673	0.50058	1.11679	0.46393
1.11883	0.42802	1.11782	0.04594	1.11874	0.47308	1.11872	0.30504	1.11869	0.4941	1.11883	0.46566
1.1208	0.49239	1.11982	0.04734	1.12071	0.46147	1.12071	0.30786	1.12074	0.49052	1.1208	0.45451
1.12287	0.43686	1.12173	0.04874	1.12272	0.45176	1.12274	0.31102	1.12271	0.49173	1.12287	0.44378
1.12481	0.4365	1.12377	0.05014	1.12472	0.44475	1.12475	0.3154	1.12478	0.48402	1.12481	0.45229
1.12688	0.42513	1.12572	0.05154	1.12676	0.43754	1.12671	0.31908	1.12674	0.48277	1.12688	0.44315
1.1289	0.47059	1.12781	0.05294	1.12875	0.43304	1.12878	0.32254	1.12879	0.47101	1.1289	0.43617
1.1309	0.44667	1.12969	0.05432	1.13083	0.42682	1.13075	0.32575	1.13073	0.45956	1.1309	0.43106
1.13294	0.40195	1.13181	0.05571	1.13273	0.42298	1.13267	0.32866	1.13271	0.43885	1.13294	0.42777
1.13485	0.41094	1.13377	0.05707	1.13476	0.41834	1.13473	0.33026	1.13476	0.42842	1.13485	0.40968
1.13674	0.40867	1.13581	0.05843	1.13677	0.4135	1.13678	0.33213	1.13679	0.41935	1.13674	0.39929
1.13889	0.38015	1.13771	0.05977	1.13881	0.4088	1.13875	0.33417	1.13876	0.4131	1.13889	0.39963
1.14089	0.39474	1.13974	0.0611	1.14073	0.40569	1.14075	0.33653	1.14075	0.41427	1.14089	0.39049
1.14291	0.40363	1.14172	0.06242	1.14268	0.39915	1.14285	0.33876	1.14275	0.41755	1.14291	0.38338
1.14485	0.36527	1.1438	0.06374	1.14477	0.39551	1.14478	0.34079	1.1447	0.41597	1.14485	0.37891
1.14688	0.37311	1.14575	0.06505	1.14678	0.39242	1.14676	0.34311	1.14669	0.40497	1.14688	0.3759
1.14892	0.35781	1.1476	0.06637	1.14873	0.38723	1.14881	0.34525	1.14876	0.39781	1.14892	0.36982
1.15088	0.37967	1.1498	0.0677	1.15075	0.3824	1.15071	0.34725	1.1508	0.38983	1.15088	0.3715
1.15283	0.37321	1.15188	0.06901	1.15279	0.38185	1.15283	0.3493	1.15269	0.38545	1.15283	0.373
1.15484	0.3737	1.15377	0.07032	1.15477	0.37922	1.15471	0.35112	1.15478	0.37973	1.15484	0.36787
1.15685	0.38061	1.1557	0.07162	1.15672	0.37567	1.15677	0.35271	1.15673	0.38048	1.15685	0.35924
1.15887	0.33215	1.15768	0.07292	1.15884	0.37163	1.15869	0.35419	1.15874	0.37731	1.15887	0.35314
1.16086	0.33654	1.15978	0.07422	1.16072	0.3697	1.16073	0.3555	1.16076	0.36888	1.16086	0.3439
1.16296	0.34268	1.16183	0.07553	1.16275	0.36518	1.16272	0.35657	1.16282	0.36103	1.16296	0.34062
1.16489	0.32749	1.1638	0.07686	1.16481	0.35919	1.16467	0.35774	1.16478	0.355	1.16489	0.33629
1.16681	0.36426	1.16583	0.07821	1.16676	0.35559	1.16678	0.35868	1.1668	0.35048	1.16681	0.33701
1.16883	0.3105	1.16771	0.07954	1.16876	0.35334	1.16877	0.35941	1.16874	0.34701	1.16883	0.33696
1.17094	0.34014	1.16979	0.0809	1.17079	0.35016	1.17077	0.36016	1.17079	0.3445	1.17094	0.33443
1.17283	0.3424	1.17183	0.08223	1.17276	0.34949	1.17273	0.36094	1.17281	0.34631	1.17283	0.32279
1.17493	0.31485	1.17381	0.08358	1.17473	0.34997	1.17481	0.36169	1.17473	0.35025	1.17493	0.32407
1.17686	0.30607	1.17578	0.08493	1.17681	0.34761	1.1768	0.36255	1.17675	0.34763	1.17686	0.32592
1.1789	0.31689	1.17776	0.08629	1.1788	0.34609	1.17877	0.36347	1.17886	0.34714	1.1789	0.31492
1.18087	0.34938	1.17976	0.08765	1.18076	0.3447	1.18076	0.36431	1.18081	0.34585	1.18087	0.31309
1.18289	0.2874	1.18176	0.08905	1.18275	0.3411	1.18273	0.36515	1.18282	0.34146	1.18289	0.31759
1.18493	0.30573	1.18372	0.09044	1.18474	0.33885	1.18485	0.3658	1.18476	0.33239	1.18493	0.31375
1.18687	0.32856	1.18583	0.09184	1.18677	0.33773	1.18682	0.36644	1.1868	0.33047	1.18687	0.30559
1.18897	0.29765	1.18777	0.09326	1.18882	0.3363	1.1888	0.36733	1.18876	0.32707	1.18897	0.30674
1.19085	0.30859	1.18978	0.09469	1.19076	0.33142	1.19073	0.36816	1.1908	0.32308	1.19085	0.30754
1.19293	0.29319	1.19176	0.09614	1.19274	0.3317	1.19272	0.36963	1.19272	0.32055	1.19293	0.30063
1.19495	0.30969	1.19376	0.09762	1.19469	0.33445	1.19479	0.37105	1.19475	0.32647	1.19495	0.30265
1.1969	0.29401	1.19576	0.09912	1.19675	0.3339	1.19672	0.37262	1.19675	0.32642	1.1969	0.30361
1.19888	0.30776	1.1978	0.10067	1.19873	0.33389	1.19875	0.37438	1.19871	0.32649	1.19888	0.30292
1.20083	0.31341	1.19975	0.10225	1.20081	0.33921	1.20079	0.37654	1.20078	0.32771	1.20083	0.29748
1.20285	0.28971	1.2018	0.10385	1.20283	0.33932	1.2028	0.37822	1.20271	0.33143	1.20285	0.29705
1.20493	0.2825	1.20387	0.10548	1.2048	0.33611	1.20473	0.3807	1.20474	0.32854	1.20493	0.29303
1.20694	0.29188	1.20583	0.10718	1.20674	0.33961	1.20672	0.38328	1.2067	0.32387	1.20694	0.29142
1.20886	0.28765	1.20781	0.10892	1.20885	0.3419	1.2088	0.38601	1.20872	0.32547	1.20886	0.29459
1.21083	0.30534	1.20972	0.11073	1.21071	0.34147	1.21072	0.38917	1.21064	0.32655	1.21083	0.30329
1.21292	0.30557	1.21178	0.11263	1.21282	0.34258	1.21284	0.39258	1.21269	0.32489	1.21292	0.30495
1.21495	0.32602	1.21375	0.1146	1.21481	0.34601	1.2148	0.39591	1.21465	0.32565	1.21495	0.30651
1.21683	0.30016	1.21576	0.11668	1.21681	0.34659	1.21662	0.39975	1.21678	0.32764	1.21683	0.30583
1.21887	0.29547	1.21789	0.11884	1.21879	0.3478	1.21876	0.40387	1.21874	0.3271	1.21887	0.30591
1.22083	0.30195	1.21968	0.12108	1.22075	0.35218	1.22073	0.40789	1.22078	0.32942	1.22083	0.30028
1.22282	0.30596	1.22179	0.12347	1.22272	0.35441	1.22273	0.41234	1.22281	0.32685	1.22282	0.29631
1.22481	0.29788	1.22391	0.126	1.22477	0.35577	1.22476	0.41712	1.22472	0.3298	1.22481	0.29632
1.22681	0.28027	1.22583	0.12865	1.22681	0.35679	1.22676	0.42195	1.22682	0.33098	1.22681	0.29705
1.22884	0.29556	1.22783	0.13163	1.22874	0.35965	1.2288	0.42724	1.22876	0.33499	1.22884	0.29133
1.23083	0.30557	1.2298	0.13485	1.23071	0.36088	1.23078	0.43247	1.23083	0.33622	1.23083	0.2894
1.23289	0.27734	1.2319	0.13822	1.23274	0.36214	1.23287	0.43755	1.23279	0.33913	1.23289	0.29322
1.23491	0.28825	1.23378	0.14174	1.23475	0.36451	1.23473	0.44276	1.23483	0.3375	1.23491	0.29635
1.23691	0.29936	1.23586	0.14548	1.23675	0.3676	1.23674	0.44787	1.23689	0.34259	1.23691	0.29223
1.23891	0.31124	1.2378	0.14932	1.23883	0.36975	1.23882	0.45245	1.23876	0.33946	1.23891	0.294
1.24089	0.28495	1.23974	0.15333	1.24081	0.37037	1.24072	0.45744	1.24079	0.33242	1.24089	0.2932
1.2429	0.28623	1.2418	0.1576	1.24279	0.37392	1.24275	0.46227	1.24274	0.3352	1.2429	0.29327
1.24489	0.28423	1.2439	0.1622	1.24478	0.37297	1.24479	0.46695	1.24473	0.34316	1.24489	0.2859
1.24689	0.29969	1.24574	0.16701	1.24678	0.3733	1.24679	0.47489	1.24681	0.34118	1.24689	0.29154
1.24889	0.27441	1.24775	0.17205	1.24874	0.37322	1.24883	0.4807	1.24879	0.3433	1.24889	0.29391
1.25087	0.31316	1.24981	0.1774	1.25076	0.37391	1.25079	0.48549	1.25071	0.34942	1.25087	0.29219
1.25293	0.29808	1.25181	0.18298	1.25267	0.37397	1.25282	0.48992	1.25287	0.34659	1.25293	0.28953
1.25484	0.27562	1.25382	0.18874	1.2548	0.37518	1.25484	0.49354	1.25486	0.33702	1.25484	0.30416
1.25688	0.2864	1.25577	0.19478	1.25675	0.37654	1.25683	0.49322	1.25672	0.34114	1.25688	0.29689
1.2589	0.34757	1.25772	0.20103	1.2588	0.37473	1.25888	0.4941	1.25872	0.33999	1.2589	0.29393
1.26086	0.27679	1.25974	0.20744	1.26069	0.37513	1.26078	0.49478	1.26072	0.33998	1.26086	0.2937
1.26288	0.28325	1.26169	0.21406	1.26274	0.37284	1.26289	0.49548	1.26273	0.34	1.26288	0.29993
1.26493	0.27448	1.26381	0.22082	1.26477	0.37312	1.26479	0.49529	1.26479	0.34344	1.26493	0.29037
1.26691	0.31757	1.26579	0.22767	1.2667	0.37359	1.26675	0.49467	1.26678	0.33794	1.26691	0.29198
1.26883	0.29976	1.26782	0.23464	1.26875	0.37158	1.26875	0.49397	1.26874	0.33913	1.26883	0.2945
1.27084	0.28485	1.2698	0.24152	1.27078	0.36915	1.27078	0.49231	1.27084	0.33674	1.27084	0.29974
1.2729	0.29586	1.27176	0.24856	1.27274	0.36866	1.27277	0.48949	1.27276	0.33588	1.2729	0.29724
1.27483	0.30066	1.2738	0.25571	1.2747	0.36164	1.27471	0.48676	1.27473	0.33011	1.27483	0.29814
1.2769	0.30505	1.27577	0.26291	1.27675	0.35506	1.27681	0.48353	1.27669	0.33334	1.2769	0.3034
1.27888	0.30429	1.2778	0.27017	1.27878	0.35494	1.27872	0.47931	1.27878	0.32802	1.27888	0.30024
1.28091	0.31113	1.27976	0.27758	1.28077	0.35017	1.28073	0.47519	1.28064	0.32582	1.28091	0.29952
1.28292	0.28007	1.28172	0.28544	1.28278	0.34354	1.28274	0.47033	1.28281	0.32474	1.28292	0.29688
1.28484	0.29705	1.2838	0.29291	1.28478	0.3451	1.28479	0.46484	1.28481	0.33014	1.28484	0.2913
1.28696	0.29186	1.28588	0.30044	1.28676	0.34687	1.28676	0.45898	1.28676	0.32575	1.28696	0.29191
1.28881	0.27639	1.2879	0.30774	1.28878	0.34192	1.28882	0.45276	1.28875	0.32593	1.28881	0.29548
1.29088	0.31415	1.28995	0.31499	1.29072	0.34274	1.29077	0.44569	1.29077	0.32829	1.29088	0.29705
1.2929	0.29795	1.29197	0.32159	1.29281	0.34283	1.29274	0.43926	1.29277	0.32658	1.2929	0.30315
1.29483	0.30491	1.29393	0.32835	1.29474	0.34126	1.29481	0.43265	1.29475	0.31923	1.29483	0.30542
1.29682	0.32236	1.29594	0.33484	1.29682	0.33408	1.29677	0.4257	1.29673	0.31798	1.29682	0.30278
1.2989	0.28773	1.29804	0.34138	1.29873	0.33274	1.29877	0.41908	1.29873	0.32086	1.2989	0.30539
1.30089	0.30095	1.30001	0.34774	1.30083	0.33187	1.30071	0.41264	1.30074	0.31831	1.30089	0.30763
1.30285	0.31099	1.30202	0.35403	1.30275	0.33085	1.30278	0.40596	1.30262	0.3187	1.30285	0.30102
1.30489	0.31609	1.304	0.36023	1.30479	0.32629	1.30477	0.39931	1.30477	0.32048	1.30489	0.30957
1.30692	0.28934	1.30599	0.36636	1.3067	0.32787	1.30672	0.39268	1.30676	0.32556	1.30692	0.31253
1.30889	0.3305	1.30798	0.37235	1.30871	0.32762	1.30878	0.38609	1.30877	0.32404	1.30889	0.31054
1.31093	0.31576	1.30992	0.37831	1.31078	0.32252	1.31079	0.38012	1.3108	0.3248	1.31093	0.31325
1.31288	0.301	1.31192	0.38415	1.31274	0.32315	1.31279	0.37403	1.31276	0.32482	1.31288	0.31933
1.31485	0.32963	1.314	0.39001	1.31475	0.32547	1.31478	0.36837	1.31471	0.32458	1.31485	0.31935
1.31681	0.31974	1.316	0.39581	1.31677	0.32238	1.31673	0.36302	1.31673	0.32082	1.31681	0.31466
1.31885	0.33064	1.31794	0.40149	1.31879	0.32304	1.31864	0.35809	1.31879	0.31926	1.31885	0.32368
1.32082	0.2923	1.31998	0.40704	1.32071	0.32484	1.32083	0.35339	1.32072	0.3256	1.32082	0.32238
1.32282	0.34609	1.32192	0.41248	1.32274	0.32142	1.32276	0.34901	1.32264	0.32554	1.32282	0.32013
1.32486	0.32314	1.32393	0.41763	1.32474	0.32093	1.32488	0.33914	1.32479	0.32757	1.32486	0.31788
1.32692	0.30848	1.32596	0.42281	1.32673	0.32295	1.32676	0.33599	1.32673	0.32813	1.32692	0.32743
1.32886	0.31939	1.32791	0.42791	1.32876	0.32296	1.3288	0.33274	1.32871	0.33115	1.32886	0.32925
1.33091	0.34004	1.32993	0.43287	1.33079	0.32477	1.3307	0.32953	1.33066	0.32706	1.33091	0.33237
1.33283	0.35518	1.33197	0.4377	1.33275	0.32874	1.33286	0.32702	1.33274	0.33245	1.33283	0.34038
1.33484	0.33876	1.33391	0.44243	1.33476	0.32904	1.3347	0.33037	1.33476	0.33307	1.33484	0.34323
1.3369	0.34853	1.33596	0.44696	1.33672	0.32725	1.33673	0.32734	1.33672	0.33055	1.3369	0.34543
1.33888	0.33365	1.33794	0.45144	1.33871	0.32608	1.33881	0.32545	1.33874	0.33112	1.33888	0.34415
1.34085	0.35105	1.33999	0.45658	1.34082	0.32796	1.34071	0.32401	1.34076	0.3384	1.34085	0.34337
1.34286	0.34875	1.34197	0.4613	1.34271	0.32883	1.34277	0.32253	1.34268	0.33725	1.34286	0.34234
1.3449	0.33489	1.34398	0.46607	1.34474	0.33076	1.34471	0.32183	1.3448	0.34488	1.3449	0.34057
1.34687	0.34339	1.34597	0.4705	1.34675	0.33349	1.34682	0.32162	1.34662	0.35253	1.34687	0.34394
1.34887	0.32479	1.34794	0.47482	1.34881	0.33682	1.34874	0.32124	1.3486	0.35137	1.34887	0.34768
1.35091	0.3679	1.35007	0.47843	1.35073	0.33577	1.35072	0.32154	1.35078	0.34909	1.35091	0.35358
1.35287	0.36744	1.35188	0.48228	1.35277	0.33913	1.35284	0.32197	1.35267	0.35051	1.35287	0.35252
1.35489	0.36439	1.35399	0.48611	1.35477	0.34223	1.35472	0.32227	1.35473	0.35016	1.35489	0.35925
1.35688	0.33806	1.35596	0.49013	1.35671	0.34497	1.35679	0.3234	1.35672	0.35745	1.35688	0.37088
1.35891	0.35846	1.35798	0.494	1.35875	0.34953	1.35881	0.32427	1.35875	0.3671	1.35891	0.36702
1.36086	0.42606	1.35994	0.49791	1.36077	0.35483	1.36075	0.32569	1.36074	0.36936	1.36086	0.36768
1.36289	0.34813	1.36199	0.50192	1.36266	0.35388	1.36276	0.32741	1.36279	0.37087	1.36289	0.37542
1.36488	0.36767	1.36397	0.50577	1.36479	0.35621	1.36479	0.32948	1.36475	0.37547	1.36488	0.38259
1.36686	0.37675	1.36592	0.50958	1.36675	0.35994	1.36675	0.3312	1.36674	0.37438	1.36686	0.37889
1.36884	0.39432	1.36796	0.51356	1.36878	0.36118	1.36876	0.33409	1.36868	0.37564	1.36884	0.38608
1.37088	0.40755	1.37006	0.51731	1.37078	0.36453	1.37075	0.33599	1.37081	0.38034	1.37088	0.38505
1.37287	0.3841	1.37196	0.52111	1.37282	0.36955	1.37279	0.33867	1.37262	0.38988	1.37287	0.39042
1.37488	0.36255	1.37395	0.52494	1.37478	0.37114	1.37469	0.34141	1.37466	0.38885	1.37488	0.39629
1.37686	0.4036	1.37593	0.5288	1.3767	0.3762	1.37676	0.34443	1.37675	0.38838	1.37686	0.39638
1.37889	0.42366	1.37788	0.53256	1.37874	0.37985	1.37869	0.34747	1.37868	0.39374	1.37889	0.40501
1.38093	0.408	1.38001	0.53657	1.38068	0.3831	1.38074	0.35101	1.38075	0.4008	1.38093	0.41018
1.38287	0.42724	1.38203	0.5404	1.38281	0.38769	1.38284	0.35421	1.38282	0.40226	1.38287	0.41766
1.38493	0.38839	1.38397	0.54433	1.38483	0.39303	1.38459	0.35755	1.38481	0.41308	1.38493	0.42262
1.38689	0.44102	1.38604	0.5482	1.38679	0.39489	1.38676	0.36131	1.38674	0.42209	1.38689	0.42401
1.38889	0.44846	1.38792	0.55202	1.38872	0.39869	1.38882	0.36444	1.38873	0.4198	1.38889	0.42298
1.39085	0.41493	1.38999	0.55579	1.39077	0.40727	1.39064	0.36794	1.39083	0.42431	1.39085	0.42924
1.39287	0.42208	1.39197	0.55957	1.39277	0.41304	1.39275	0.37121	1.3927	0.42675	1.39287	0.42906
1.39493	0.41973	1.39395	0.56344	1.39479	0.41536	1.39478	0.3747	1.39469	0.42936	1.39493	0.42779
1.39678	0.44011	1.39598	0.56744	1.39674	0.41963	1.39674	0.37837	1.39682	0.43302	1.39678	0.44162
1.39884	0.44209	1.398	0.57136	1.39876	0.42545	1.3988	0.38211	1.39874	0.43573	1.39884	0.44722
1.40086	0.4841	1.39992	0.5753	1.40072	0.42367	1.40081	0.38589	1.40076	0.43925	1.40086	0.44744
1.40289	0.45004	1.40198	0.57946	1.40278	0.42621	1.40275	0.39016	1.40267	0.44213	1.40289	0.44926
1.40484	0.42087	1.40389	0.58336	1.40467	0.43172	1.40474	0.39369	1.40465	0.45308	1.40484	0.45189
1.40683	0.44918	1.40602	0.58736	1.40679	0.43284	1.40676	0.39761	1.4067	0.45482	1.40683	0.45713
1.40889	0.45525	1.40803	0.59149	1.40878	0.4362	1.40874	0.40148	1.40875	0.47089	1.40889	0.45813
1.41091	0.51029	1.41002	0.59553	1.41078	0.44265	1.4107	0.40515	1.41068	0.472	1.41091	0.4735
1.41288	0.45506	1.41196	0.59943	1.41274	0.44564	1.41269	0.40881	1.4127	0.47555	1.41288	0.47757
1.41488	0.4977	1.41403	0.60363	1.4148	0.44903	1.41472	0.41337	1.41474	0.47415	1.41488	0.4791
1.41685	0.46954	1.41594	0.60742	1.41678	0.45527	1.41669	0.41635	1.41678	0.47956	1.41685	0.46972
1.4189	0.46293	1.41799	0.61197	1.41871	0.45487	1.41876	0.41997	1.41863	0.47682	1.4189	0.48467
1.42095	0.46336	1.41994	0.61703	1.42071	0.45332	1.42072	0.42334	1.42069	0.48345	1.42095	0.48689
1.42293	0.52984	1.42197	0.62175	1.42273	0.45496	1.42278	0.4265	1.42271	0.48988	1.42293	0.48803
1.42476	0.5088	1.42399	0.62552	1.42472	0.46072	1.42473	0.42954	1.4247	0.48504	1.42476	0.49318
1.42691	0.47522	1.42603	0.63081	1.42675	0.46452	1.42682	0.43336	1.42665	0.49186	1.42691	0.49806
1.4289	0.4887	1.42791	0.63486	1.42873	0.46975	1.42878	0.43613	1.42877	0.49679	1.4289	0.49523
1.43086	0.48773	1.42999	0.63887	1.43074	0.47798	1.43076	0.43966	1.43072	0.49959	1.43086	0.4983
1.43293	0.51572	1.43206	0.64325	1.43275	0.48158	1.43268	0.44305	1.43265	0.5036	1.43293	0.50798
1.43492	0.52416	1.43404	0.64834	1.4348	0.48458	1.43473	0.44562	1.43471	0.51144	1.43492	0.51761
1.43688	0.52362	1.43593	0.65231	1.43671	0.48802	1.43682	0.44789	1.43673	0.51527	1.43688	0.52629
1.43887	0.53681	1.43803	0.65689	1.43877	0.49538	1.43873	0.45099	1.43876	0.51483	1.43887	0.52971
1.44083	0.53115	1.43996	0.66104	1.44071	0.49377	1.44077	0.45347	1.44075	0.51729	1.44083	0.52949
1.44285	0.53284	1.44195	0.66542	1.44276	0.49517	1.44274	0.45629	1.44267	0.52211	1.44285	0.53279
1.44491	0.52305	1.44395	0.66995	1.44476	0.49473	1.44478	0.46439	1.44472	0.52362	1.44491	0.52631
1.44689	0.54008	1.446	0.67453	1.44675	0.49641	1.44681	0.46813	1.44667	0.53008	1.44689	0.52799
1.4489	0.50445	1.44799	0.6792	1.44875	0.49418	1.44874	0.47152	1.4487	0.53717	1.4489	0.54211
1.45089	0.53952	1.44997	0.68391	1.45077	0.50151	1.45079	0.47454	1.45078	0.53795	1.45089	0.54103
1.45294	0.60345	1.4519	0.68843	1.45266	0.50968	1.45277	0.47694	1.45272	0.5371	1.45294	0.54677
1.45493	0.51766	1.45399	0.69339	1.4548	0.51128	1.45473	0.47499	1.45467	0.54165	1.45493	0.55496
1.45687	0.56879	1.45594	0.69826	1.45677	0.51625	1.45664	0.47724	1.45679	0.541	1.45687	0.55585
1.4588	0.54535	1.458	0.70324	1.45876	0.51926	1.45874	0.47976	1.45876	0.53336	1.4588	0.54425
1.46083	0.54401	1.45994	0.70842	1.46079	0.51921	1.4607	0.48298	1.46066	0.5332	1.46083	0.55443
1.46294	0.54543	1.46196	0.71339	1.46273	0.51877	1.46272	0.48642	1.46275	0.54596	1.46294	0.55064
1.4649	0.56858	1.46387	0.71832	1.46469	0.53138	1.46474	0.4895	1.46475	0.54354	1.4649	0.54908
1.46688	0.54984	1.46592	0.72376	1.46671	0.53565	1.46683	0.49314	1.46675	0.54427	1.46688	0.55854
1.46892	0.53754	1.46796	0.72913	1.46871	0.54036	1.46881	0.49591	1.4687	0.5576	1.46892	0.57735
1.47085	0.59128	1.46998	0.73449	1.47074	0.54448	1.47074	0.49888	1.47073	0.56561	1.47085	0.57352
1.47282	0.63952	1.47195	0.74069	1.47278	0.54939	1.47263	0.50234	1.4727	0.55381	1.47282	0.57905
1.47489	0.54943	1.47397	0.74633	1.4747	0.54372	1.47481	0.50612	1.47472	0.56171	1.47489	0.58311
1.47692	0.57749	1.47589	0.75222	1.47672	0.54541	1.47675	0.50989	1.47673	0.57917	1.47692	0.58141
1.47887	0.55783	1.47796	0.7584	1.47879	0.55149	1.4787	0.51527	1.47869	0.56789	1.47887	0.56833
1.48086	0.58277	1.48001	0.76581	1.48072	0.55389	1.48068	0.52046	1.48065	0.56203	1.48086	0.58948
1.4828	0.57416	1.48195	0.77307	1.48279	0.55669	1.4828	0.52613	1.48274	0.57399	1.4828	0.59341
1.48488	0.65514	1.48397	0.78082	1.48473	0.56176	1.48478	0.53201	1.48468	0.57197	1.48488	0.58891
1.48692	0.59715	1.48605	0.78809	1.48675	0.56311	1.48669	0.53825	1.48679	0.56959	1.48692	0.57828
1.48895	0.53531	1.48798	0.79584	1.48878	0.5623	1.48874	0.5449	1.48881	0.59341	1.48895	0.58228
1.49093	0.52963	1.49016	0.80317	1.4908	0.5686	1.49076	0.55222	1.49074	0.59356	1.49093	0.56469
1.49282	0.59417	1.49198	0.81056	1.49278	0.57506	1.49276	0.5597	1.49278	0.57807	1.49282	0.5655
1.49493	0.56721	1.494	0.81809	1.49474	0.58112	1.49482	0.56843	1.49475	0.59935	1.49493	0.58599
1.49688	0.6012	1.49598	0.82689	1.49679	0.58738	1.49677	0.57812	1.49674	0.59177	1.49688	0.59535
1.49896	0.63775	1.49796	0.83554	1.49876	0.59423	1.49876	0.58861	1.49883	0.5881	1.49896	0.59197
1.5008	0.5764	1.50002	0.84483	1.50075	0.59843	1.50079	0.60503	1.50085	0.60465	1.5008	0.60387
1.50289	0.5773	1.50193	0.85498	1.50273	0.60398	1.50276	0.61984	1.5027	0.63022	1.50289	0.60019
1.50488	0.62668	1.50397	0.86596	1.5048	0.61023	1.50477	0.63524	1.50473	0.61565	1.50488	0.59228
1.50687	0.5828	1.50598	0.87714	1.50678	0.62552	1.50677	0.6531	1.50678	0.62359	1.50687	0.60086
1.50896	0.59821	1.50788	0.88952	1.50873	0.64427	1.50874	0.67209	1.50869	0.63424	1.50896	0.6084
1.51088	0.61929	1.50994	0.90199	1.51073	0.66037	1.51078	0.68896	1.5108	0.63239	1.51088	0.59475
1.51285	0.61502	1.51194	0.91563	1.51273	0.67246	1.51277	0.71134	1.51275	0.63455	1.51285	0.59379
1.51485	0.55841	1.51392	0.93165	1.51471	0.69273	1.5147	0.73946	1.51469	0.65473	1.51485	0.60417
1.51691	0.57801	1.51595	0.94792	1.51673	0.70887	1.5167	0.7697	1.51677	0.67024	1.51691	0.61587
1.51889	0.65013	1.51795	0.96545	1.51874	0.72621	1.5188	0.80308	1.51872	0.67947	1.51889	0.623
1.5209	0.67775	1.51992	0.98442	1.52069	0.75305	1.52072	0.8376	1.52079	0.71424	1.5209	0.64728
1.52281	0.65067	1.52203	1.00453	1.52273	0.77972	1.52279	0.87965	1.52271	0.73914	1.52281	0.66125
1.5249	0.67984	1.52399	1.02536	1.52474	0.81255	1.52472	0.92476	1.5247	0.74892	1.5249	0.66368
1.52679	0.64784	1.52603	1.04875	1.52668	0.84696	1.52668	0.97289	1.52679	0.76853	1.52679	0.65796
1.52882	0.6623	1.52793	1.07571	1.52872	0.88136	1.52874	1.03153	1.52878	0.7924	1.52882	0.67535
1.53072	0.64916	1.52995	1.10509	1.53067	0.91856	1.5307	1.09656	1.53064	0.80937	1.53072	0.67493
1.53279	0.73758	1.53194	1.13707	1.53276	0.97126	1.53277	1.16776	1.53272	0.83685	1.53279	0.69565
1.53485	0.67774	1.53388	1.17206	1.53472	1.02641	1.53463	1.24277	1.53467	0.88976	1.53485	0.72607
1.53685	0.75148	1.536	1.21224	1.53678	1.0788	1.5368	1.33369	1.53675	0.94164	1.53685	0.73172
1.53893	0.81438	1.53804	1.25459	1.53878	1.15168	1.53874	1.42667	1.5388	0.98369	1.53893	0.74848
1.54093	0.67742	1.54002	1.3018	1.54075	1.22188	1.54073	1.5317	1.54078	1.05129	1.54093	0.77558
1.54295	0.82138	1.54202	1.35677	1.54276	1.30529	1.54278	1.64775	1.54273	1.10957	1.54295	0.81539
1.54488	0.81326	1.54401	1.41629	1.5447	1.38812	1.54482	1.77838	1.54476	1.15589	1.54488	0.84233
1.54696	0.9505	1.54599	1.48133	1.54677	1.49784	1.54669	1.91931	1.54658	1.22881	1.54696	0.8818
1.54885	0.94907	1.54794	1.55486	1.54872	1.60009	1.54882	2.07627	1.54871	1.324	1.54885	0.92818
1.55091	0.87477	1.5499	1.6367	1.55072	1.72169	1.55072	2.25101	1.55081	1.38803	1.55091	0.9804
1.55284	1.05331	1.55204	1.72497	1.55265	1.85222	1.55277	2.43451	1.55268	1.4911	1.55284	0.99178
1.55485	1.07434	1.55399	1.82716	1.55466	1.99516	1.55478	2.64832	1.55477	1.62597	1.55485	1.04154
1.55688	1.00738	1.55602	1.93787	1.55676	2.1649	1.5568	2.87229	1.55673	1.76338	1.55688	1.121
1.55884	1.19791	1.55797	2.06239	1.55871	2.32795	1.55874	3.12251	1.55872	1.87959	1.55884	1.16784
1.56088	1.27206	1.55997	2.20163	1.56076	2.51943	1.56082	3.39129	1.56077	2.05727	1.56088	1.19961
1.56289	1.28753	1.56199	2.35561	1.56272	2.73872	1.56279	3.68699	1.56271	2.22012	1.56289	1.29627
1.56485	1.2332	1.56396	2.52373	1.56499	2.98318	1.56471	4.00109	1.56479	2.38083	1.56485	1.37105
1.56684	1.49064	1.56596	2.71812	1.56711	3.2214	1.56685	4.34602	1.56674	2.55582	1.56684	1.43382
1.56896	1.57185	1.56802	2.93357	1.56912	3.52503	1.56869	4.71503	1.56878	2.80107	1.56896	1.52191
1.57093	1.58589	1.5702	3.16859	1.57107	3.81822	1.57074	5.12067	1.57072	2.99185	1.57093	1.63571
1.57286	1.72797	1.57237	3.43068	1.5732	4.14589	1.57284	5.55878	1.57271	3.24182	1.57286	1.81416
1.57492	1.8022	1.57435	3.71668	1.57508	4.49684	1.57491	6.0186	1.57477	3.50371	1.57492	1.93535
1.5768	2.38287	1.57636	4.02188	1.5771	4.88954	1.57693	6.52351	1.57675	3.77278	1.5768	2.04648
1.57886	2.1778	1.57839	4.35421	1.57912	5.28379	1.57901	7.06026	1.57877	4.03455	1.57886	2.26777
1.5809	2.14157	1.58039	4.71516	1.58118	5.74131	1.58096	7.61708	1.58079	4.44348	1.5809	2.42775
1.58293	2.83439	1.58237	5.10526	1.58316	6.172	1.58298	8.2252	1.5828	4.83348	1.58293	2.46134
1.58493	2.60211	1.58433	5.53071	1.58517	6.6721	1.58487	8.86827	1.58488	5.21155	1.58493	2.60383
1.58699	2.55083	1.58638	5.98845	1.58717	7.20321	1.58698	9.53416	1.58693	5.6513	1.58699	2.82913
1.58895	2.89025	1.58843	6.48296	1.58916	7.76493	1.58895	10.2502	1.58893	6.21232	1.58895	2.9374
1.59096	3.26807	1.59035	7.01395	1.59116	8.37686	1.591	11.0067	1.59094	6.67863	1.59096	3.16896
1.59296	3.37576	1.59235	7.58116	1.59308	9.06811	1.59298	11.7807	1.59297	7.29652	1.59296	3.44106
1.59482	3.75989	1.5944	8.19029	1.59512	9.76923	1.59493	12.6078	1.59493	7.87924	1.59482	3.68731
1.5969	3.91133	1.59641	8.84131	1.59709	10.4849	1.59697	13.4647	1.59693	8.43257	1.5969	4.03659
1.59887	4.12152	1.5984	9.52195	1.59909	11.2631	1.599	14.347	1.59891	8.98455	1.59887	4.34764
1.60114	5.01443	1.60041	10.2524	1.60117	12.0607	1.60093	15.3211	1.60087	9.71362	1.60114	4.61358
1.6033	4.93102	1.60234	11.0323	1.60314	12.9368	1.60289	16.3195	1.60299	10.2402	1.6033	4.99243
1.60528	5.08958	1.60439	11.841	1.60513	13.82	1.60495	17.3922	1.60495	11.0148	1.60528	5.46884
1.60727	5.80561	1.60638	12.7089	1.60711	14.7869	1.60699	18.5147	1.60689	11.7813	1.60727	5.73163
1.60929	6.50354	1.60838	13.6313	1.60914	15.8613	1.60892	19.6792	1.60895	12.712	1.60929	6.17012
1.61133	6.32838	1.61043	14.5767	1.61106	16.9258	1.61092	20.8488	1.61095	13.5708	1.61133	6.62952
1.61329	7.1235	1.61231	15.5723	1.61315	18.0706	1.61294	22.1006	1.6129	14.6846	1.61329	7.03815
1.61529	7.38656	1.61438	16.6252	1.61519	19.3484	1.61496	23.3575	1.615	15.7917	1.61529	7.43766
1.61732	7.84874	1.61642	17.7072	1.61713	20.6176	1.61698	24.7038	1.61691	16.8251	1.61732	7.85923
1.61926	8.50112	1.61842	18.8428	1.61921	21.8876	1.61901	26.1045	1.61895	17.8827	1.61926	8.33152
1.62126	8.43622	1.62037	20.0381	1.62117	23.279	1.62101	27.5289	1.62098	18.9626	1.62126	8.89469
1.62328	9.48495	1.62234	21.2602	1.62318	24.6831	1.62301	29.0225	1.62294	20.1437	1.62328	9.36359
1.6253	10.2024	1.62441	22.5348	1.62513	26.1487	1.62496	30.544	1.625	21.2672	1.6253	9.8182
1.62733	10.1932	1.62641	23.8365	1.62711	27.6427	1.62699	32.1116	1.62694	22.5731	1.62733	10.5122
1.62932	10.7742	1.62838	25.1698	1.62914	29.2129	1.62895	33.7463	1.62891	23.795	1.62932	11.1692
1.63134	11.9062	1.63033	26.5766	1.63116	30.7196	1.63091	35.4576	1.63088	25.0636	1.63134	11.6426
1.6333	12.7702	1.6324	28.0339	1.6331	32.4123	1.63293	37.1377	1.63293	26.5717	1.6333	12.2663
1.63531	12.5691	1.63438	29.4765	1.63483	34.0511	1.63493	38.9238	1.635	28.2075	1.63531	12.8334
1.63738	13.3118	1.63636	31.0307	1.63714	36.0069	1.63689	40.7365	1.63697	29.7365	1.63738	13.6822
1.6393	13.6096	1.63829	32.6207	1.63917	37.9708	1.63894	42.5434	1.63891	31.5143	1.6393	14.328
1.64129	16.1504	1.64041	34.2227	1.64108	40.1087	1.64095	44.4682	1.64091	33.6087	1.64129	15.0443
1.6433	15.999	1.64233	35.8733	1.64318	42.3215	1.64299	46.4603	1.64302	35.1527	1.6433	15.9686
1.64533	16.1505	1.64447	37.6042	1.64518	44.5298	1.64499	48.4974	1.64495	37.1394	1.64533	16.8713
1.64729	17.9334	1.64639	39.2937	1.64714	46.5914	1.64697	50.6181	1.64697	39.4187	1.64729	17.3447
1.64926	18.1232	1.64841	41.0669	1.64915	48.7373	1.64906	52.7824	1.64891	41.3924	1.64926	18.1986
1.65128	18.5174	1.65033	42.8837	1.65116	51.0712	1.65108	54.9459	1.6509	43.1842	1.65128	19.1878
1.65323	20.2684	1.65238	44.7401	1.65314	52.9465	1.65323	57.1536	1.65289	45.2263	1.65323	19.899
1.65527	21.0969	1.65435	46.6736	1.65527	55.4348	1.65514	59.0728	1.65495	47.4351	1.65527	20.785
1.6573	21.4891	1.65633	48.6564	1.65724	57.9993	1.65713	61.2599	1.65692	49.3517	1.6573	21.8252
1.65926	22.5531	1.65839	50.6432	1.65938	60.5047	1.6591	63.6273	1.65905	51.3942	1.65926	22.6164
1.66128	23.7185	1.66036	52.6692	1.66135	62.9216	1.6611	65.861	1.66111	53.6554	1.66128	23.423
1.66332	24.2243	1.66238	54.7201	1.66329	66.0228	1.66316	68.2252	1.66314	56.2403	1.66332	24.2626
1.66525	25.1299	1.66456	56.8151	1.66545	69.0236	1.66526	71.0325	1.66511	58.1567	1.66525	25.2043
1.6674	25.6869	1.66658	58.9285	1.6673	72.1585	1.66734	73.4647	1.66714	60.642	1.6674	26.1429
1.66932	27.2616	1.66862	61.1144	1.66941	75.4696	1.6692	75.9178	1.66911	63.2944	1.66932	27.0286
1.67132	28.4115	1.67058	63.256	1.67137	78.8518	1.67114	78.5747	1.67122	65.3418	1.67132	28.1268
1.67326	28.6528	1.67254	65.5405	1.67341	82.2911	1.67315	81.3112	1.67315	67.4458	1.67326	29.2017
1.67495	30.621	1.67452	67.7509	1.67541	84.8127	1.67519	83.9581	1.67519	69.9341	1.67495	29.8497
1.6773	31.0617	1.67656	70.1091	1.67739	88.384	1.67716	86.6676	1.67725	72.622	1.6773	30.5844
1.67933	30.5016	1.67858	72.4571	1.67927	91.8394	1.67922	89.2699	1.67922	75.4193	1.67933	31.9728
1.6813	32.0846	1.68061	74.812	1.6813	94.9769	1.68121	92.0247	1.6812	78.8751	1.6813	32.9925
1.68329	35.5952	1.68259	77.1385	1.68342	98.2082	1.68318	94.7365	1.68319	81.9228	1.68329	33.8089
1.68533	35.7193	1.68461	79.5755	1.68532	102.107	1.68519	97.568	1.68516	84.8807	1.68533	35.203
1.68734	35.144	1.68658	82.035	1.68742	104.97	1.68714	100.588	1.68716	87.7845	1.68734	36.5894
1.6894	37.4717	1.68869	84.5961	1.68938	108.432	1.6892	103.505	1.68912	89.5009	1.6894	37.1051
1.69135	39.0168	1.69061	87.2314	1.69134	112.359	1.69121	106.2	1.69124	91.763	1.69135	37.9031
1.69327	38.1739	1.69261	89.6708	1.69344	115.823	1.69322	109.001	1.69289	95.0669	1.69327	39.4178
1.6953	39.709	1.69463	92.3606	1.69534	119.549	1.69511	111.889	1.69522	98.199	1.6953	40.9221
1.69729	42.7178	1.69664	95.1401	1.69734	123.214	1.69713	114.614	1.69714	101.182	1.69729	41.6921
1.69934	44.993	1.69855	97.8216	1.69939	126.819	1.69916	117.71	1.69912	105.06	1.69934	43.0486
1.70133	42.8668	1.70059	100.682	1.70141	130.683	1.70105	120.648	1.70114	108.514	1.70133	44.1745
1.70334	44.9563	1.70258	103.675	1.70397	134.306	1.70335	123.746	1.70316	111.276	1.70334	44.5722
1.70526	45.3387	1.70455	106.415	1.70546	137.46	1.70513	126.732	1.70516	114.168	1.70526	44.547
1.70734	44.706	1.70659	109.057	1.7074	140.246	1.70715	129.715	1.70717	117.218	1.70734	44.7117
1.70911	44.8672	1.70901	111.674	1.70894	142.013	1.70891	132.85	1.70894	120.46	1.70911	44.4212
1.7097	43.6903	1.70966	114.376	1.70969	143.236	1.70965	135.352	1.70986	124.018	1.7097	43.6903
				1.70995	143.48

## Sheet: Figure 1b
1st		10th		100th		500th		1000th
Potential (V)	Current density (mA cm-2)	Potential (V)	Current density (mA cm-2)	Potential (V)	Current density (mA cm-2)	Potential (V)	Current density (mA cm-2)	Potential (V)	Current density (mA cm-2)
1.03809	0	0.95444	0	1.03572	0	1.03382	0	1.04287	0
1.06064	-0.28262	0.9851	-0.22624	1.05446	-0.27093	1.04811	-0.22099	1.05608	-0.24717
1.00585	-0.25728	1.00571	-0.1369	1.00589	-0.24718	1.00693	-0.20612	1.00589	-0.23732
1.00788	-0.27175	1.00797	-0.12681	1.00776	-0.2593	1.00788	-0.21564	1.00788	-0.25095
1.01138	-0.28002	1.01146	-0.11581	1.01125	-0.26517	1.0114	-0.21843	1.01138	-0.25741
1.01473	-0.11422	1.01481	0.03163	1.01473	-0.10346	1.01472	-0.08455	1.01469	-0.11
1.01809	-0.0525	1.01811	0.05352	1.01807	-0.04091	1.01808	-0.02688	1.01806	-0.0443
1.02142	-0.02564	1.02146	0.05891	1.02144	-0.01305	1.02141	0.00024499	1.02139	-0.01323
1.02474	-0.00759	1.02479	0.06309	1.02476	0.00527	1.02475	0.0188	1.02474	0.0082
1.02805	0.0059	1.02814	0.06686	1.02806	0.0192	1.02808	0.03215	1.02804	0.02451
1.03137	0.0162	1.03145	0.07018	1.03139	0.02942	1.03138	0.04291	1.03137	0.03697
1.03472	0.02475	1.03482	0.07327	1.03475	0.03806	1.03474	0.05196	1.03473	0.04763
1.03808	0.03226	1.03817	0.0762	1.03808	0.04552	1.0381	0.05986	1.03804	0.05678
1.04141	0.03891	1.04146	0.07906	1.04142	0.05198	1.04144	0.06653	1.04138	0.06479
1.04476	0.0446	1.04484	0.08151	1.04475	0.05754	1.04477	0.07227	1.04472	0.07173
1.04811	0.04951	1.04824	0.08377	1.04811	0.06243	1.04812	0.07697	1.04811	0.07776
1.05147	0.0538	1.05152	0.08572	1.05149	0.06662	1.05152	0.08096	1.05146	0.08291
1.05479	0.05766	1.05488	0.08758	1.05481	0.06991	1.05481	0.08436	1.05478	0.08737
1.05815	0.06105	1.05826	0.08916	1.05818	0.07282	1.05821	0.08717	1.05817	0.09117
1.0615	0.06418	1.06158	0.09159	1.06153	0.07548	1.06152	0.09051	1.06149	0.09455
1.06481	0.06694	1.06492	0.09325	1.06484	0.0779	1.06485	0.09283	1.06482	0.09834
1.06813	0.06938	1.06821	0.09441	1.06818	0.08002	1.06814	0.09474	1.06816	0.10128
1.07147	0.07158	1.07154	0.09514	1.07152	0.08253	1.07148	0.09637	1.07146	0.10377
1.07491	0.07369	1.07492	0.09621	1.07488	0.08437	1.07483	0.09798	1.0748	0.10601
1.07816	0.07647	1.07826	0.09652	1.07817	0.0862	1.07816	0.09886	1.07817	0.10821
1.0815	0.07888	1.08157	0.09746	1.0815	0.08794	1.0815	0.09994	1.08149	0.10947
1.08484	0.08111	1.08489	0.09817	1.08485	0.08995	1.08485	0.10115	1.08483	0.11125
1.08817	0.08305	1.08819	0.09866	1.08821	0.09078	1.08822	0.10241	1.08815	0.11306
1.09152	0.08487	1.09156	0.09935	1.09158	0.09199	1.09152	0.10353	1.09152	0.11488
1.09487	0.08619	1.09492	0.10052	1.09489	0.0931	1.09486	0.10483	1.09487	0.11671
1.09823	0.08788	1.0983	0.10183	1.09824	0.09482	1.0982	0.10665	1.09822	0.11869
1.10157	0.08951	1.10159	0.10311	1.10159	0.09619	1.10164	0.10819	1.10156	0.1207
1.1049	0.09109	1.10496	0.10413	1.10494	0.09794	1.10489	0.10948	1.10489	0.12265
1.1082	0.09294	1.1083	0.10528	1.10824	0.09895	1.10822	0.11122	1.10825	0.12448
1.11157	0.09472	1.11157	0.10661	1.11158	0.1003	1.11155	0.11264	1.11157	0.12631
1.11491	0.09674	1.11495	0.10786	1.11497	0.10151	1.11487	0.11405	1.1149	0.12831
1.11827	0.09842	1.11836	0.1092	1.11826	0.10346	1.11823	0.11566	1.11825	0.1303
1.12158	0.0999	1.12162	0.11067	1.1216	0.10547	1.12157	0.11674	1.12158	0.13226
1.12492	0.10157	1.12492	0.11181	1.12495	0.10736	1.12502	0.11822	1.12491	0.13416
1.12828	0.10364	1.12839	0.11307	1.12829	0.10916	1.12822	0.12014	1.12823	0.1364
1.1316	0.10567	1.13162	0.11494	1.13161	0.11068	1.1316	0.12266	1.13166	0.1385
1.135	0.10791	1.13504	0.11715	1.13499	0.11282	1.13498	0.12425	1.13498	0.14072
1.13834	0.11016	1.13835	0.11899	1.13835	0.11485	1.13832	0.12649	1.13834	0.14315
1.14169	0.11219	1.14172	0.12052	1.14175	0.11719	1.14166	0.128	1.14167	0.14556
1.145	0.11433	1.14503	0.12238	1.14502	0.11904	1.14496	0.13054	1.145	0.14793
1.14834	0.11681	1.14836	0.12501	1.14834	0.12215	1.14829	0.13314	1.14833	0.15077
1.15168	0.1202	1.15172	0.1279	1.15174	0.12508	1.15169	0.13694	1.15166	0.15397
1.15502	0.12367	1.15516	0.13157	1.15502	0.12949	1.15498	0.14056	1.15501	0.15744
1.15834	0.12748	1.15834	0.13547	1.1584	0.13382	1.15831	0.14535	1.15834	0.16118
1.16169	0.13205	1.16171	0.14034	1.1617	0.13787	1.16172	0.14935	1.16169	0.16607
1.165	0.13703	1.16507	0.14549	1.16504	0.14234	1.16501	0.1543	1.16501	0.17093
1.16838	0.14232	1.16839	0.15118	1.16839	0.14893	1.16836	0.16023	1.16837	0.17593
1.17171	0.14861	1.17173	0.15901	1.17171	0.15591	1.1717	0.1684	1.1717	0.1815
1.17506	0.15717	1.17507	0.16657	1.17509	0.16374	1.17517	0.17454	1.17504	0.18741
1.17837	0.16424	1.17846	0.17354	1.17839	0.17146	1.17834	0.18086	1.17835	0.1926
1.18171	0.1724	1.18174	0.18101	1.18178	0.17816	1.18166	0.18798	1.18169	0.19847
1.18504	0.18135	1.18505	0.18948	1.18508	0.18502	1.18499	0.19608	1.18504	0.20517
1.18839	0.19057	1.1884	0.19712	1.18833	0.19305	1.18835	0.20321	1.18834	0.21242
1.19174	0.1977	1.19175	0.20565	1.19172	0.20289	1.19189	0.2118	1.19172	0.22
1.19507	0.20613	1.19511	0.2144	1.19508	0.2128	1.19503	0.2215	1.19504	0.22736
1.19842	0.21543	1.19841	0.22374	1.1985	0.22235	1.19833	0.23226	1.19838	0.2346
1.20171	0.22482	1.20175	0.23371	1.20173	0.22965	1.20175	0.24095	1.2017	0.24253
1.20508	0.23482	1.20506	0.24353	1.2052	0.23741	1.20505	0.24967	1.20506	0.24999
1.20841	0.24408	1.20842	0.25313	1.20878	0.24456	1.20836	0.25835	1.20838	0.25768
1.21175	0.25338	1.21178	0.2624	1.21212	0.25244	1.21172	0.26637	1.21175	0.26554
1.21509	0.26179	1.21509	0.27088	1.21547	0.25869	1.21504	0.27162	1.21508	0.27314
1.21843	0.27222	1.21846	0.28133	1.2188	0.26575	1.21842	0.28011	1.21841	0.27931
1.2218	0.2796	1.22182	0.29053	1.22221	0.27516	1.22176	0.28528	1.22177	0.28711
1.22534	0.28484	1.22519	0.29751	1.22548	0.28204	1.22548	0.2897	1.22511	0.29439
1.2288	0.2881	1.22846	0.30227	1.22884	0.28751	1.22878	0.29199	1.22849	0.29984
1.23218	0.28935	1.23187	0.3055	1.23218	0.28861	1.23216	0.29342	1.23182	0.3038
1.23553	0.28809	1.23515	0.30611	1.23558	0.29332	1.23551	0.29255	1.23512	0.3071
1.23886	0.28721	1.23849	0.3068	1.23884	0.29108	1.23886	0.29087	1.23846	0.30901
1.24219	0.2875	1.24184	0.30747	1.24217	0.28965	1.24211	0.29148	1.24178	0.31037
1.24554	0.286	1.24515	0.30672	1.24553	0.28816	1.24546	0.29402	1.24515	0.31197
1.24883	0.28381	1.24851	0.30447	1.24888	0.29004	1.2488	0.29304	1.24852	0.31293
1.2522	0.2795	1.25186	0.30091	1.25224	0.28423	1.25213	0.29073	1.25183	0.31356
1.25551	0.27557	1.25517	0.29674	1.2556	0.2794	1.25561	0.29114	1.25519	0.31298
1.25886	0.27073	1.25853	0.29185	1.25885	0.27466	1.25882	0.28755	1.25853	0.31222
1.26219	0.26296	1.26192	0.28688	1.2622	0.26979	1.26212	0.28116	1.26183	0.31133
1.26551	0.2558	1.26518	0.28102	1.26557	0.26466	1.26546	0.27406	1.26518	0.31015
1.26887	0.24835	1.26854	0.27381	1.26893	0.2562	1.26884	0.26772	1.26853	0.30813
1.27219	0.24108	1.27187	0.26649	1.27225	0.25076	1.27217	0.26119	1.27195	0.30547
1.27555	0.23415	1.27523	0.25992	1.27559	0.24402	1.27548	0.25684	1.27522	0.30273
1.27889	0.23037	1.27859	0.2538	1.27888	0.23771	1.27883	0.253	1.27856	0.3005
1.28222	0.22423	1.28187	0.24741	1.28223	0.23232	1.28214	0.25171	1.2819	0.29789
1.28554	0.21773	1.2852	0.2407	1.28558	0.2304	1.28551	0.24832	1.28524	0.29547
1.28892	0.21096	1.28855	0.23395	1.28888	0.22346	1.28885	0.24375	1.28857	0.29301
1.29228	0.20818	1.29187	0.22813	1.29222	0.21669	1.2922	0.2392	1.29193	0.2909
1.29561	0.20596	1.29523	0.22339	1.29556	0.21076	1.29552	0.2354	1.29527	0.28912
1.29908	0.20469	1.29858	0.21925	1.29889	0.20634	1.29884	0.2324	1.29861	0.28826
1.3026	0.20279	1.30193	0.21475	1.30222	0.2031	1.30216	0.22922	1.30201	0.28713
1.30599	0.19983	1.30525	0.20988	1.30559	0.20373	1.30555	0.22917	1.3053	0.28623
1.30933	0.19417	1.30857	0.20593	1.30897	0.20398	1.30891	0.2287	1.30865	0.28474
1.31268	0.18951	1.3119	0.20226	1.31245	0.20168	1.31241	0.22887	1.31201	0.28375
1.31595	0.18628	1.31527	0.19979	1.31594	0.19875	1.31593	0.23002	1.31532	0.2831
1.31934	0.18407	1.31861	0.19759	1.31929	0.19753	1.31926	0.23148	1.31871	0.28303
1.32269	0.1817	1.32195	0.19542	1.32256	0.19607	1.32262	0.23061	1.32201	0.28305
1.32593	0.17857	1.32523	0.19269	1.32591	0.19575	1.32591	0.22999	1.32533	0.28349
1.32925	0.17651	1.32859	0.19096	1.32926	0.19584	1.32926	0.23209	1.32869	0.28359
1.33259	0.17514	1.3319	0.19034	1.33255	0.19537	1.33268	0.23295	1.33203	0.28469
1.33595	0.17467	1.33527	0.19047	1.33587	0.195	1.33594	0.23494	1.33538	0.28601
1.33924	0.17517	1.33862	0.19003	1.33918	0.19481	1.33927	0.23352	1.33871	0.28683
1.34255	0.17546	1.3419	0.18952	1.34253	0.19546	1.34261	0.23184	1.34201	0.28804
1.34588	0.17468	1.34525	0.18907	1.34589	0.19769	1.34608	0.22756	1.34534	0.28985
1.34924	0.17421	1.34853	0.18915	1.34922	0.19892	1.34964	0.22609	1.34868	0.292
1.35255	0.17502	1.35185	0.19053	1.35253	0.19862	1.35297	0.22585	1.35204	0.29479
1.35591	0.17657	1.35525	0.19317	1.35587	0.19809	1.35629	0.22925	1.3554	0.2977
1.35929	0.17866	1.35857	0.19497	1.35916	0.19837	1.35963	0.2321	1.35873	0.30059
1.36259	0.18079	1.36189	0.19646	1.36252	0.20077	1.36296	0.2347	1.3621	0.30451
1.3659	0.18264	1.36523	0.19786	1.36587	0.2051	1.36634	0.23794	1.36537	0.30852
1.36925	0.18409	1.36854	0.20022	1.36926	0.20557	1.36964	0.24143	1.36873	0.31283
1.37257	0.1864	1.37189	0.20323	1.3726	0.20594	1.37299	0.24577	1.37207	0.31758
1.37591	0.18941	1.37522	0.20692	1.37603	0.20735	1.37632	0.25006	1.37543	0.32203
1.37922	0.19272	1.37852	0.21056	1.37951	0.2119	1.37971	0.25502	1.37876	0.32495
1.38254	0.19604	1.38185	0.2138	1.38301	0.21431	1.38297	0.25951	1.38206	0.32915
1.38584	0.19869	1.38521	0.21693	1.38671	0.22174	1.38632	0.26473	1.38535	0.33407
1.38922	0.20228	1.38856	0.22156	1.39028	0.22766	1.38969	0.26954	1.38877	0.33995
1.39256	0.20697	1.39189	0.2277	1.39358	0.23083	1.39305	0.27527	1.39213	0.34572
1.39594	0.21275	1.39532	0.2333	1.39696	0.23074	1.39639	0.28035	1.39551	0.35177
1.39926	0.21765	1.39859	0.23807	1.40026	0.23573	1.39972	0.28613	1.39877	0.35801
1.40261	0.22258	1.40187	0.24253	1.40362	0.24194	1.40303	0.29179	1.40213	0.36494
1.40592	0.22692	1.4052	0.24756	1.40697	0.24875	1.40641	0.299	1.40549	0.37209
1.40927	0.2324	1.40854	0.25363	1.41034	0.25517	1.40975	0.3065	1.40884	0.37982
1.41256	0.23861	1.4119	0.26129	1.4136	0.26134	1.41315	0.31732	1.41221	0.38796
1.41596	0.2458	1.4152	0.26887	1.41697	0.26754	1.4164	0.32532	1.41548	0.3955
1.41925	0.25198	1.41852	0.27576	1.42029	0.27485	1.41975	0.33373	1.4188	0.40335
1.42255	0.25789	1.42195	0.28321	1.42362	0.28346	1.42307	0.34221	1.42217	0.41342
1.42591	0.26457	1.42518	0.29107	1.42695	0.29148	1.42642	0.35188	1.42549	0.42397
1.42926	0.2728	1.42856	0.29984	1.43032	0.29921	1.42974	0.35975	1.42899	0.43367
1.43259	0.2816	1.43192	0.30752	1.43371	0.30679	1.43309	0.36763	1.43256	0.44251
1.43594	0.29045	1.43538	0.31335	1.43696	0.31559	1.43661	0.38131	1.43591	0.45143
1.4393	0.29893	1.43873	0.31833	1.44034	0.32346	1.43976	0.39106	1.43925	0.45992
1.4426	0.30425	1.44227	0.32395	1.44369	0.33225	1.44314	0.40024	1.44262	0.46844
1.44592	0.30821	1.44564	0.32824	1.44701	0.342	1.44649	0.40671	1.44596	0.47692
1.44967	0.31157	1.44901	0.33354	1.45035	0.34813	1.44998	0.41554	1.44932	0.48494
1.453	0.31482	1.45228	0.33886	1.4537	0.35484	1.45312	0.41692	1.45265	0.49266
1.4563	0.31685	1.45574	0.34323	1.45702	0.36079	1.4565	0.4256	1.45589	0.49918
1.45966	0.31977	1.45899	0.3469	1.46037	0.36548	1.45982	0.4272	1.45928	0.50585
1.463	0.32252	1.46229	0.35112	1.46366	0.36565	1.46314	0.43054	1.46261	0.51186
1.46634	0.32505	1.46565	0.35358	1.46704	0.36691	1.46645	0.43448	1.46597	0.51678
1.46969	0.32691	1.46903	0.35939	1.47041	0.36531	1.46985	0.43601	1.46927	0.5202
1.47302	0.32774	1.47233	0.36102	1.4737	0.36472	1.47318	0.43374	1.47261	0.52268
1.47637	0.32983	1.47568	0.36051	1.4771	0.36381	1.47654	0.43557	1.47601	0.52536
1.47973	0.33072	1.47903	0.35928	1.48042	0.36195	1.47989	0.4359	1.47935	0.52768
1.48309	0.3275	1.48238	0.35991	1.48376	0.36048	1.48324	0.43159	1.48275	0.52934
1.48642	0.32721	1.48575	0.35366	1.48709	0.35768	1.48656	0.42951	1.48599	0.53123
1.48978	0.329	1.48911	0.35358	1.49042	0.35557	1.4899	0.4243	1.48938	0.53232
1.49308	0.32651	1.49242	0.35163	1.49379	0.35445	1.49323	0.42142	1.49272	0.53224
1.49641	0.32465	1.49569	0.34999	1.49716	0.35433	1.49653	0.42001	1.49603	0.53278
1.49977	0.328	1.49905	0.34828	1.50044	0.35162	1.49988	0.41829	1.49939	0.53342
1.50308	0.32861	1.50239	0.35014	1.50377	0.34955	1.5032	0.4146	1.50274	0.52951
1.50648	0.32949	1.50574	0.34955	1.5072	0.35053	1.50654	0.41228	1.50611	0.52831
1.5098	0.33169	1.50903	0.34982	1.51045	0.35103	1.50986	0.41175	1.50936	0.52863
1.51309	0.33485	1.5124	0.35161	1.51382	0.35237	1.51328	0.40999	1.51268	0.52906
1.51645	0.34116	1.51573	0.35671	1.51712	0.35176	1.51652	0.41098	1.51607	0.53041
1.51976	0.34946	1.51904	0.3635	1.52047	0.35465	1.51986	0.40895	1.51938	0.53462
1.5231	0.3584	1.52237	0.3693	1.52381	0.35626	1.52316	0.41039	1.52271	0.53607
1.52643	0.36834	1.52571	0.37675	1.52714	0.36152	1.52651	0.41267	1.52605	0.53643
1.52983	0.37973	1.52911	0.38599	1.53049	0.36871	1.52987	0.41588	1.52941	0.53851
1.53313	0.39374	1.53248	0.39735	1.53383	0.3794	1.5332	0.4199	1.53272	0.54229
1.5364	0.4148	1.53573	0.41264	1.53715	0.38784	1.53652	0.42924	1.53606	0.54684
1.53977	0.438	1.53907	0.43125	1.54047	0.40442	1.53984	0.43617	1.53937	0.552
1.54314	0.46402	1.54236	0.45422	1.54377	0.42064	1.54317	0.44198	1.5427	0.55741
1.54644	0.49478	1.54573	0.47828	1.54714	0.44054	1.54651	0.45176	1.54607	0.56437
1.54974	0.53156	1.54904	0.51093	1.55047	0.46135	1.55012	0.46457	1.54935	0.57331
1.55315	0.57474	1.55241	0.55143	1.5538	0.48405	1.55319	0.48203	1.55273	0.58492
1.55645	0.62722	1.55576	0.59612	1.55719	0.51432	1.55654	0.50021	1.5561	0.59739
1.55984	0.68861	1.55912	0.64033	1.56053	0.55258	1.55986	0.52514	1.55948	0.6115
1.5631	0.75477	1.5625	0.69799	1.56389	0.59624	1.56328	0.55129	1.56277	0.6297
1.56653	0.83302	1.56583	0.77231	1.56725	0.64952	1.56658	0.58439	1.5661	0.64937
1.56987	0.927	1.56912	0.8507	1.57063	0.71059	1.56991	0.62174	1.56949	0.67309
1.57315	1.03455	1.5725	0.94234	1.57385	0.77447	1.57328	0.66723	1.57284	0.70072
1.57654	1.15624	1.57588	1.04764	1.5772	0.85773	1.57671	0.7157	1.57621	0.73028
1.57988	1.28942	1.57908	1.16661	1.58058	0.95846	1.57986	0.77881	1.57953	0.7661
1.58319	1.44867	1.58236	1.30551	1.58387	1.06948	1.58321	0.85253	1.58272	0.80744
1.58641	1.63224	1.58606	1.47243	1.58712	1.19397	1.5866	0.94156	1.58616	0.85798
1.5898	1.84205	1.58914	1.66638	1.59048	1.33665	1.58994	1.04644	1.58948	0.91783
1.59321	2.08584	1.59251	1.88345	1.5944	1.52177	1.59327	1.16829	1.59288	0.98717
1.5967	2.36631	1.59562	2.11701	1.59726	1.72613	1.59653	1.30562	1.59613	1.06337
1.60007	2.65378	1.59926	2.40941	1.60064	1.9747	1.59995	1.48244	1.59944	1.15405
1.60359	3.02493	1.60272	2.75426	1.60381	2.25462	1.6033	1.68175	1.60288	1.26388
1.60686	3.43473	1.6061	3.14012	1.60727	2.56527	1.60665	1.91461	1.6062	1.38975
1.6103	3.88994	1.60957	3.57637	1.61103	2.92657	1.6099	2.1813	1.60955	1.53569
1.61364	4.36755	1.61294	4.07817	1.6143	3.36743	1.61328	2.48864	1.61291	1.70217
1.61705	4.94222	1.61636	4.59752	1.61768	3.84871	1.61658	2.85456	1.61613	1.89294
1.6202	5.55926	1.61962	5.22948	1.62099	4.39093	1.62016	3.29736	1.61946	2.11331
1.62372	6.25148	1.62291	5.89067	1.62431	5.01259	1.62375	3.78252	1.62298	2.36847
1.62697	7.02361	1.62624	6.68586	1.62765	5.70838	1.62703	4.37423	1.62618	2.65835
1.63033	7.89075	1.62973	7.46707	1.63091	6.50817	1.63027	5.05472	1.62971	2.98298
1.63347	8.74024	1.6331	8.38893	1.63454	7.37541	1.63372	5.80379	1.63272	3.35636
1.63708	9.79432	1.63636	9.42746	1.63775	8.3886	1.63714	6.64369	1.63608	3.78596
1.64072	10.893	1.6393	10.6202	1.64109	9.39713	1.6404	7.66023	1.63973	4.279
1.64356	12.0487	1.64299	11.8767	1.64441	10.5915	1.64377	8.60538	1.64329	4.82776
1.64705	13.1985	1.64631	13.1818	1.64787	11.8609	1.6471	9.7326	1.64663	5.44662
1.65017	14.5975	1.64994	14.6049	1.65082	13.3409	1.65071	11.1012	1.65002	6.07195
1.65422	16.0412	1.65325	16.1822	1.6545	14.7461	1.65348	12.7106	1.65329	6.76282
1.65652	17.6535	1.65643	17.7516	1.65766	16.4826	1.65709	14.3109	1.65663	7.50105
1.66033	19.1369	1.65968	19.364	1.66117	18.32	1.66047	16.1238	1.65994	8.26586
1.66362	21.1761	1.66312	21.4103	1.66449	20.2898	1.66395	18.2377	1.66336	9.01605
1.66627	23.1045	1.66674	23.4832	1.66767	22.0997	1.66731	20.4098	1.66675	9.73689
1.67036	25.023	1.66998	25.4996	1.67099	24.5428	1.67007	22.4309	1.66988	10.3381
1.67288	27.248	1.67204	27.7439	1.67474	26.8814	1.67419	24.7952	1.67316	10.897
1.67714	30.0195	1.67652	30.1157	1.67811	29.1556	1.67736	27.2089	1.67669	11.4474
1.68046	32.735	1.68006	32.1542	1.68157	31.897	1.68087	28.9053	1.67999	11.9502
1.68383	34.7207	1.68346	34.5759	1.6847	35.0332	1.68431	30.9182	1.68333	12.5405
1.68713	37.4803	1.68686	37.8148	1.68814	37.3991	1.68745	32.9495	1.68665	13.1422
1.6904	40.3403	1.68994	41.3244	1.69153	40.2797	1.69086	34.8424	1.68998	13.6592
1.69388	41.3467	1.69334	43.7956	1.69485	43.5386	1.69428	35.7174	1.69365	14.0783
1.69716	43.5237	1.69667	47.4603	1.69816	46.7221	1.69753	36.6086	1.69689	14.2994
1.69953	45.9285	1.69927	50.4187	1.69997	50.1639	1.6997	36.9672	1.69917	14.4603
1.70034	50.0838	1.7001	54.2666	1.70083	54.257	1.7005	35.6953	1.70024	14.1545

## Sheet: Figure 1c
1st		10th		100th		500th		1000th		2000th
Potential (V)	Current density (mA cm-2)	Potential (V)	Current density (mA cm-2)	Potential (V)	Current density (mA cm-2)	Potential (V)	Current density (mA cm-2)	Potential (V)	Current density (mA cm-2)	Potential (V)	Current density (mA cm-2)
1.00096	-0.26434	1.00094	-0.33761	1.00054	-1.05476	1.0013	-1.08253	1.00082	-1.04754	1.0012	-0.98627
1.00196	-0.25829	1.00195	-0.32697	1.00098	-0.99678	1.00236	-1.00423	1.00132	-1.03653	1.00229	-0.91885
1.00291	-0.25306	1.003	-0.31891	1.00211	-0.94256	1.00327	-0.93409	1.00237	-0.97261	1.00326	-0.85671
1.00393	-0.24811	1.00399	-0.31169	1.00302	-0.89334	1.00428	-0.87485	1.00326	-0.91885	1.00422	-0.79984
1.0049	-0.24345	1.00507	-0.30557	1.00398	-0.84738	1.0053	-0.82085	1.00442	-0.86275	1.00525	-0.74733
1.00596	-0.23866	1.00602	-0.29846	1.00498	-0.79896	1.00631	-0.76223	1.00526	-0.81253	1.00624	-0.69244
1.00695	-0.23412	1.00698	-0.29211	1.00586	-0.75337	1.00717	-0.70633	1.0062	-0.75065	1.00723	-0.64091
1.00787	-0.22978	1.00792	-0.28622	1.00693	-0.71129	1.00822	-0.65443	1.00729	-0.69796	1.00823	-0.5918
1.00892	-0.22557	1.00897	-0.28057	1.00785	-0.66984	1.00925	-0.60411	1.00829	-0.64157	1.00924	-0.54272
1.00993	-0.22144	1.00995	-0.27493	1.00899	-0.63104	1.01028	-0.55859	1.00925	-0.59636	1.01022	-0.49152
1.01092	-0.21749	1.01091	-0.26947	1.00991	-0.59313	1.01128	-0.50911	1.01022	-0.54578	1.0113	-0.44233
1.01189	-0.21362	1.012	-0.2642	1.01103	-0.55671	1.01235	-0.45746	1.01132	-0.49822	1.01224	-0.39427
1.01297	-0.20989	1.01298	-0.2588	1.01197	-0.52077	1.01331	-0.40489	1.01238	-0.44835	1.01416	-0.34784
1.01393	-0.20617	1.01399	-0.25312	1.01285	-0.48301	1.0143	-0.35354	1.01331	-0.39718	1.01575	-0.30196
1.01497	-0.20253	1.01492	-0.24783	1.01399	-0.44687	1.01609	-0.30306	1.0143	-0.34471	1.01677	-0.25781
1.01591	-0.199	1.01598	-0.2425	1.01494	-0.40132	1.01785	-0.25211	1.01528	-0.29501	1.01779	-0.21367
1.01695	-0.19548	1.01697	-0.23715	1.01597	-0.36029	1.01883	-0.20297	1.01706	-0.24373	1.01878	-0.17081
1.01795	-0.19204	1.01794	-0.23171	1.0169	-0.31433	1.01977	-0.15214	1.01885	-0.19582	1.01977	-0.13044
1.01886	-0.18867	1.01898	-0.22657	1.01876	-0.2709	1.02081	-0.10106	1.01983	-0.14388	1.02073	-0.09459
1.01996	-0.18537	1.01997	-0.22145	1.02068	-0.22283	1.02184	-0.05176	1.02085	-0.09271	1.02178	-0.05863
1.021	-0.18208	1.02095	-0.21624	1.02149	-0.17431	1.02279	-0.0055	1.02185	-0.03981	1.0228	-0.0228
1.02194	-0.17888	1.02199	-0.21117	1.02229	-0.12371	1.02379	0.0408	1.02284	0.0093	1.02378	0.01328
1.02287	-0.1757	1.02291	-0.20609	1.0235	-0.07269	1.0248	0.08918	1.02381	0.05654	1.02471	0.04936
1.0239	-0.17258	1.02393	-0.201	1.02449	-0.01977	1.0257	0.13656	1.02489	0.10219	1.02573	0.08574
1.02494	-0.16938	1.02505	-0.19609	1.02556	0.03026	1.02679	0.18768	1.02586	0.15215	1.02667	0.12219
1.02594	-0.16635	1.02595	-0.19122	1.02644	0.08366	1.0279	0.23882	1.02673	0.2009	1.02782	0.15928
1.02693	-0.16323	1.02706	-0.1866	1.02749	0.13875	1.02867	0.29307	1.02775	0.25349	1.02877	0.19611
1.02788	-0.16023	1.02801	-0.18166	1.02833	0.19771	1.02955	0.34739	1.02852	0.30494	1.02964	0.23372
1.02897	-0.15719	1.02889	-0.17694	1.02932	0.25412	1.03069	0.40448	1.0298	0.3606	1.03062	0.27094
1.02994	-0.15426	1.02991	-0.17216	1.03036	0.32542	1.03171	0.46382	1.0307	0.41459	1.03174	0.30932
1.03088	-0.15121	1.03094	-0.16747	1.03115	0.4097	1.03272	0.52196	1.03175	0.47409	1.03276	0.3471
1.03187	-0.14825	1.03194	-0.16294	1.03237	0.49145	1.03355	0.58511	1.03271	0.52625	1.03364	0.38618
1.03294	-0.14522	1.03293	-0.15847	1.03341	0.58013	1.03484	0.64735	1.03372	0.59563	1.03467	0.42426
1.03392	-0.14232	1.03396	-0.15395	1.03513	0.66776	1.03573	0.71455	1.03477	0.66758	1.03567	0.46409
1.03492	-0.13938	1.03494	-0.14946	1.03686	0.75649	1.03661	0.77797	1.03574	0.74946	1.03665	0.50242
1.03596	-0.13653	1.03596	-0.14482	1.03804	0.85916	1.03758	0.85175	1.03637	0.82143	1.0376	0.54256
1.03697	-0.1336	1.03702	-0.14028	1.0389	0.94275	1.03843	0.92849	1.03843	0.90571	1.03863	0.58163
1.03796	-0.13071	1.03801	-0.13541	1.03989	1.06286	1.03961	1.01574	1.04033	0.96822	1.03968	0.62155
1.03897	-0.1278	1.03899	-0.13088	1.0414	1.147	1.0406	1.08023	1.0413	1.05658	1.04067	0.66036
1.03997	-0.12496	1.03997	-0.12638	1.042	1.24961	1.04245	1.17353	1.04222	1.1354	1.04172	0.69893
1.04093	-0.12208	1.04096	-0.12187	1.04276	1.3238	1.04413	1.25284	1.0433	1.22561	1.04267	0.73733
1.04195	-0.11927	1.04199	-0.11744	1.044	1.43493	1.04522	1.349	1.04403	1.30369	1.04365	0.77522
1.04296	-0.11643	1.04294	-0.1129	1.04494	1.49709	1.04607	1.41652	1.04526	1.36554	1.04471	0.81224
1.04398	-0.11358	1.04391	-0.10823	1.04604	1.61458	1.04729	1.50765	1.0463	1.43239	1.04561	0.84672
1.045	-0.1107	1.04498	-0.10361	1.04695	1.66794	1.04835	1.55712	1.04733	1.48735	1.04659	0.88182
1.04603	-0.10784	1.04595	-0.09897	1.04792	1.78932	1.04933	1.63089	1.04829	1.54815	1.04763	0.91341
1.047	-0.10495	1.04694	-0.09452	1.04885	1.83443	1.05027	1.66601	1.04928	1.61209	1.04863	0.9467
1.04791	-0.10202	1.04799	-0.08986	1.04987	1.93124	1.05129	1.74401	1.05032	1.6681	1.0496	0.97685
1.04888	-0.09906	1.04892	-0.08505	1.0507	1.97803	1.05234	1.77686	1.05121	1.71573	1.05053	1.01184
1.04994	-0.09614	1.04994	-0.08005	1.05204	2.0588	1.05327	1.8195	1.05227	1.7671	1.05166	1.03913
1.05097	-0.09316	1.05089	-0.07508	1.05293	2.10594	1.05408	1.844	1.05324	1.79448	1.05258	1.06776
1.05192	-0.09017	1.05198	-0.06999	1.05399	2.16605	1.0553	1.86426	1.0543	1.83997	1.05447	1.08903
1.05295	-0.08719	1.05292	-0.06505	1.05494	2.20321	1.05624	1.87723	1.05538	1.845	1.05625	1.11488
1.05394	-0.0842	1.05402	-0.05963	1.05565	2.23338	1.05719	1.89184	1.05624	1.88024	1.05724	1.13015
1.05488	-0.08115	1.05493	-0.05333	1.05685	2.26058	1.05831	1.90263	1.0573	1.87027	1.05819	1.15178
1.05589	-0.07811	1.05588	-0.04683	1.05814	2.25442	1.05893	1.92274	1.05834	1.898	1.05928	1.16411
1.05695	-0.07508	1.05694	-0.04038	1.05892	2.27642	1.06023	1.93184	1.05922	1.89722	1.06021	1.17799
1.05789	-0.07199	1.05873	-0.0338	1.0601	2.25582	1.0617	1.92451	1.06019	1.90428	1.0612	1.18165
1.05896	-0.06887	1.06047	-0.02723	1.06092	2.2889	1.06222	1.93831	1.06113	1.90111	1.06228	1.18989
1.05996	-0.06578	1.0615	-0.0206	1.06226	2.21837	1.06322	1.90493	1.06224	1.89428	1.06324	1.19199
1.06096	-0.0626	1.06253	-0.01396	1.06296	2.25724	1.06423	1.93354	1.06328	1.89093	1.06423	1.19785
1.06197	-0.05941	1.06357	-0.0073	1.06384	2.19776	1.0652	1.91832	1.06442	1.86177	1.06521	1.19897
1.06288	-0.05591	1.06442	-0.000861215	1.06501	2.22422	1.06629	1.95438	1.06527	1.86296	1.06623	1.20511
1.06387	-0.05208	1.06542	0.00471	1.066	2.15476	1.06697	1.93278	1.06623	1.86645	1.06727	1.20572
1.06489	-0.04814	1.06637	0.00999	1.06701	2.18009	1.06828	1.9418	1.0673	1.87479	1.0682	1.20702
1.06592	-0.04419	1.06742	0.01565	1.06762	2.13698	1.06932	1.92308	1.06826	1.86477	1.0693	1.21053
1.06767	-0.04028	1.06841	0.02103	1.06876	2.13828	1.07022	1.9318	1.06924	1.87551	1.07031	1.20979
1.06942	-0.03624	1.06936	0.0268	1.07001	2.09409	1.07131	1.91482	1.07042	1.8365	1.07123	1.21408
1.0704	-0.0322	1.07042	0.03222	1.07099	2.09218	1.07219	1.92681	1.07129	1.86343	1.07229	1.2122
1.07147	-0.02817	1.07137	0.03806	1.07203	2.05487	1.07329	1.91928	1.0725	1.83892	1.07326	1.21983
1.07243	-0.02404	1.07237	0.04412	1.07324	2.007	1.07424	1.9192	1.07326	1.89313	1.07426	1.22054
1.07349	-0.02016	1.07337	0.05013	1.07396	1.98393	1.07525	1.92269	1.07438	1.8796	1.07528	1.22512
1.07438	-0.0166	1.07444	0.0564	1.07493	1.93513	1.07617	1.91372	1.07518	1.90898	1.07621	1.22476
1.0754	-0.01303	1.07533	0.06298	1.07596	1.93707	1.07723	1.9277	1.07623	1.89699	1.07724	1.23185
1.07644	-0.00941	1.07635	0.06939	1.07755	1.87757	1.07814	1.90524	1.07724	1.90618	1.07833	1.22998
1.07736	-0.00571	1.07735	0.07611	1.07786	1.88386	1.07929	1.92471	1.07829	1.90251	1.07923	1.23678
1.07843	-0.00203	1.07833	0.08319	1.0788	1.80493	1.08034	1.87983	1.07951	1.91066	1.08026	1.23444
1.07942	0.0017	1.07937	0.09146	1.07997	1.82107	1.08136	1.91337	1.08033	1.89354	1.08122	1.24316
1.08036	0.00555	1.08033	0.09943	1.08078	1.74231	1.08233	1.8753	1.08148	1.8722	1.08223	1.242
1.08146	0.00934	1.08132	0.10767	1.08195	1.75514	1.08327	1.90246	1.08233	1.87267	1.08335	1.24292
1.08253	0.01327	1.08304	0.11577	1.08293	1.68452	1.08424	1.86821	1.08349	1.86309	1.08424	1.24526
1.08348	0.01721	1.08486	0.12393	1.08408	1.70438	1.08522	1.88999	1.08427	1.86268	1.08523	1.2454
1.0844	0.02116	1.08593	0.13222	1.08491	1.65543	1.08632	1.8642	1.08522	1.82616	1.08625	1.24912
1.08537	0.02523	1.08687	0.14064	1.08575	1.62506	1.08737	1.85709	1.08631	1.82784	1.08728	1.24575
1.08645	0.02928	1.08791	0.14922	1.0869	1.57891	1.08828	1.83099	1.08726	1.781	1.08829	1.25157
1.08741	0.03341	1.08892	0.15705	1.08813	1.56458	1.08961	1.85934	1.08833	1.80262	1.08924	1.25267
1.08839	0.03761	1.08987	0.16447	1.08898	1.53659	1.0903	1.84062	1.08935	1.77369	1.09027	1.25701
1.08943	0.04178	1.09081	0.17187	1.08972	1.48494	1.09083	1.8469	1.0903	1.81347	1.09118	1.25231
1.09041	0.04608	1.0919	0.17932	1.09094	1.48109	1.09222	1.8339	1.09124	1.78942	1.09225	1.25853
1.09136	0.05032	1.09295	0.18685	1.09191	1.46788	1.09319	1.80589	1.09225	1.80531	1.0932	1.25471
1.0924	0.05473	1.09397	0.19447	1.09287	1.46489	1.09427	1.79392	1.09322	1.78307	1.09424	1.26187
1.09335	0.05913	1.0949	0.20201	1.09359	1.37701	1.09538	1.7328	1.09428	1.77524	1.0953	1.2567
1.09439	0.06358	1.09586	0.20955	1.09494	1.40605	1.09625	1.75729	1.09527	1.75624	1.09623	1.26465
1.0954	0.06809	1.09683	0.21706	1.0961	1.37709	1.09753	1.73113	1.09636	1.75337	1.09726	1.26196
1.09635	0.07265	1.09792	0.22497	1.09701	1.3764	1.09825	1.74374	1.09732	1.74295	1.09822	1.2632
1.09737	0.07727	1.09887	0.23263	1.09787	1.3144	1.0992	1.71079	1.09843	1.72625	1.09919	1.26284
1.0983	0.08198	1.09988	0.24068	1.09912	1.34734	1.10022	1.70399	1.09928	1.72376	1.10025	1.263
1.09933	0.0867	1.10092	0.24863	1.09993	1.31865	1.10124	1.66574	1.10054	1.69571	1.1012	1.2641
1.10037	0.09189	1.10189	0.25693	1.10114	1.28825	1.10225	1.65084	1.10125	1.68621	1.10228	1.25754
1.10132	0.09761	1.10284	0.26515	1.10191	1.26247	1.10324	1.62468	1.10231	1.64789	1.10322	1.25884
1.10239	0.10338	1.10381	0.27355	1.10297	1.27939	1.10439	1.65011	1.10332	1.66413	1.10428	1.25275
1.10342	0.10924	1.10481	0.28197	1.10391	1.25904	1.10522	1.63176	1.10437	1.62835	1.10522	1.25607
1.10498	0.11516	1.10589	0.2905	1.10477	1.20796	1.10633	1.62302	1.10537	1.63841	1.10625	1.2473
1.10694	0.12118	1.10686	0.29902	1.10605	1.21599	1.1073	1.6015	1.10629	1.6131	1.10727	1.24981
1.10785	0.12726	1.10786	0.3077	1.10686	1.20016	1.10829	1.56546	1.10731	1.63424	1.10824	1.23952
1.10884	0.13339	1.10884	0.31655	1.10794	1.22089	1.10925	1.56833	1.10825	1.60332	1.1093	1.24357
1.10982	0.13961	1.10988	0.32523	1.10906	1.1643	1.11019	1.52852	1.1094	1.59658	1.11022	1.23202
1.11088	0.14553	1.11085	0.3341	1.1099	1.19407	1.11126	1.55876	1.11031	1.5689	1.11128	1.23946
1.11194	0.15101	1.11176	0.34277	1.11068	1.15394	1.11223	1.5369	1.11121	1.54988	1.11227	1.23143
1.11287	0.15656	1.11289	0.35174	1.11187	1.17357	1.11331	1.55225	1.11235	1.53622	1.11325	1.23176
1.11385	0.16219	1.11387	0.36039	1.11306	1.13788	1.11443	1.52689	1.11326	1.52872	1.11426	1.22285
1.11496	0.16789	1.11489	0.36951	1.11405	1.16233	1.11529	1.5204	1.1143	1.5312	1.11525	1.21663
1.11586	0.17364	1.11589	0.37839	1.11483	1.14114	1.11627	1.4829	1.1154	1.50788	1.11624	1.2105
1.11679	0.17949	1.11689	0.38775	1.1163	1.15422	1.11736	1.48406	1.11622	1.5027	1.11728	1.20237
1.1179	0.18541	1.11782	0.39663	1.11693	1.12008	1.1183	1.4527	1.11721	1.46796	1.11828	1.1987
1.11889	0.19131	1.11883	0.40577	1.11777	1.12406	1.11921	1.45903	1.11828	1.47205	1.11928	1.19228
1.1199	0.19737	1.11979	0.41465	1.11899	1.10857	1.12031	1.43729	1.11922	1.44286	1.12025	1.18866
1.12089	0.20333	1.12084	0.42369	1.11995	1.09056	1.12121	1.44051	1.12031	1.46379	1.12122	1.17716
1.1219	0.20961	1.12182	0.43276	1.12097	1.08863	1.12225	1.42067	1.12118	1.43214	1.12225	1.17564
1.12286	0.21576	1.12283	0.44195	1.12216	1.05961	1.12311	1.38888	1.12234	1.43303	1.12326	1.16473
1.1239	0.22206	1.1239	0.45126	1.12298	1.07151	1.1243	1.38569	1.12326	1.40241	1.12428	1.16702
1.12485	0.22835	1.12485	0.46043	1.12413	1.03908	1.12541	1.34679	1.12429	1.41284	1.12527	1.15333
1.12588	0.23466	1.12577	0.46949	1.12511	1.05269	1.12631	1.36184	1.12529	1.38997	1.1263	1.15161
1.12689	0.24102	1.12677	0.47834	1.12583	1.01193	1.1272	1.3343	1.12634	1.37648	1.12727	1.13981
1.12793	0.2476	1.12783	0.48768	1.12695	1.03444	1.12826	1.3575	1.12729	1.35735	1.1283	1.13964
1.12893	0.25414	1.12882	0.49644	1.12797	1.01415	1.12925	1.33235	1.12835	1.34477	1.1293	1.129
1.12983	0.26082	1.1299	0.50597	1.129	1.02511	1.13026	1.32514	1.12936	1.3383	1.13025	1.12359
1.1309	0.26752	1.13095	0.51485	1.13	0.99141	1.13123	1.29627	1.1304	1.30633	1.13129	1.1166
1.13187	0.27428	1.13188	0.52417	1.13132	1.00999	1.13221	1.29901	1.13131	1.31103	1.13235	1.10641
1.13285	0.2811	1.13282	0.53279	1.13202	0.99795	1.13324	1.2698	1.13222	1.29562	1.13325	1.10067
1.13387	0.28797	1.13387	0.54191	1.13302	0.98336	1.13416	1.27502	1.1333	1.29056	1.13424	1.0898
1.13496	0.29499	1.1348	0.55056	1.13394	0.97695	1.13524	1.25563	1.13437	1.2521	1.13525	1.09143
1.13588	0.30188	1.13585	0.55943	1.13508	0.98695	1.13627	1.25676	1.13535	1.25988	1.13628	1.08348
1.13689	0.30895	1.13689	0.56779	1.1359	0.99676	1.13725	1.24272	1.13629	1.23636	1.13729	1.07662
1.13799	0.31599	1.13777	0.57656	1.13686	0.95232	1.13824	1.22644	1.13736	1.24301	1.13821	1.0641
1.13886	0.32326	1.13893	0.58511	1.13797	0.96987	1.13926	1.22274	1.13831	1.22138	1.13925	1.0625
1.13988	0.33035	1.13975	0.59374	1.13901	0.94763	1.14017	1.19002	1.1394	1.25153	1.14025	1.05199
1.1408	0.33767	1.14072	0.6023	1.14003	0.97482	1.14128	1.19052	1.14028	1.22771	1.14122	1.05413
1.14187	0.3449	1.14175	0.61049	1.14071	0.93091	1.14232	1.16377	1.14127	1.20457	1.14224	1.04143
1.1428	0.35219	1.14281	0.61879	1.14201	0.96233	1.14334	1.18798	1.14229	1.18023	1.1432	1.04294
1.14385	0.35947	1.14386	0.62683	1.14298	0.93746	1.14435	1.15589	1.14324	1.17519	1.14424	1.03107
1.14493	0.36705	1.14487	0.63538	1.14383	0.94047	1.14521	1.16857	1.14427	1.17649	1.14524	1.02074
1.14586	0.37459	1.14587	0.64346	1.14501	0.91107	1.1463	1.14174	1.14518	1.15882	1.14628	1.01666
1.14683	0.38215	1.14679	0.65217	1.1459	0.95877	1.14718	1.13841	1.14637	1.16499	1.14729	1.01263
1.14784	0.3897	1.14775	0.65997	1.14696	0.95437	1.14825	1.11186	1.14719	1.13755	1.1482	1.00993
1.14888	0.39731	1.14882	0.66805	1.14776	0.94735	1.14932	1.11144	1.1483	1.1352	1.14926	0.99968
1.14984	0.40504	1.14979	0.67554	1.14888	0.92596	1.15029	1.10288	1.14925	1.11202	1.15028	0.99772
1.15087	0.41272	1.15084	0.6835	1.14978	0.92655	1.15152	1.11579	1.15025	1.11924	1.15128	0.99253
1.15184	0.42058	1.15181	0.69113	1.15099	0.92674	1.15231	1.1059	1.15131	1.09549	1.15225	0.99144
1.15288	0.4283	1.15284	0.69888	1.15185	0.90649	1.15312	1.10694	1.15233	1.10232	1.15328	0.9795
1.1538	0.43623	1.15381	0.70677	1.15302	0.92578	1.15424	1.09475	1.15331	1.07584	1.15429	0.98354
1.1548	0.44407	1.15477	0.7145	1.15393	0.91163	1.15528	1.06339	1.15427	1.07765	1.15531	0.97459
1.15582	0.45213	1.15578	0.72181	1.15494	0.90799	1.15635	1.06558	1.15533	1.05455	1.15626	0.97454
1.15687	0.46	1.15681	0.72876	1.15582	0.85603	1.15735	1.04156	1.15629	1.07345	1.15721	0.96502
1.15785	0.46804	1.15783	0.73597	1.15688	0.89497	1.15827	1.06153	1.15728	1.06573	1.15825	0.96613
1.15889	0.47592	1.15884	0.74265	1.15797	0.8892	1.15937	1.04518	1.15819	1.04399	1.15928	0.95706
1.15984	0.48403	1.15984	0.75009	1.1589	0.89628	1.16029	1.05138	1.15931	1.03832	1.16025	0.95168
1.16079	0.49201	1.1608	0.75672	1.15999	0.86154	1.16123	1.02251	1.16042	1.0253	1.16129	0.94707
1.16184	0.5002	1.16185	0.76429	1.16101	0.87744	1.16224	1.01951	1.16137	1.03853	1.16226	0.94605
1.16286	0.5083	1.16266	0.77032	1.162	0.86592	1.16327	1.00457	1.16236	1.01667	1.16328	0.94295
1.16383	0.5163	1.16384	0.77691	1.16309	0.85254	1.16422	1.00652	1.16328	1.03877	1.16429	0.93275
1.16482	0.52445	1.16483	0.7828	1.16397	0.84497	1.16527	0.99058	1.16434	1.02476	1.16526	0.93183
1.16582	0.53244	1.1658	0.78928	1.16491	0.86257	1.16628	0.9948	1.1653	1.01498	1.16624	0.92249
1.16686	0.54067	1.16694	0.79491	1.16591	0.86341	1.16728	0.98882	1.16621	0.98454	1.16724	0.9238
1.16782	0.54861	1.16787	0.80129	1.16695	0.8147	1.16833	0.98082	1.16734	1.00072	1.16816	0.91668
1.16885	0.5568	1.16885	0.807	1.16801	0.83381	1.16927	0.97644	1.16826	0.98854	1.16926	0.91949
1.16986	0.56502	1.16986	0.81279	1.1692	0.83213	1.17037	0.95991	1.16933	0.99914	1.17028	0.90981
1.17081	0.57329	1.17073	0.8177	1.16999	0.85194	1.1713	0.97102	1.17034	0.97201	1.17127	0.91112
1.17183	0.58127	1.17176	0.82248	1.17093	0.80435	1.17231	0.94568	1.17138	0.99453	1.17226	0.90321
1.17281	0.58941	1.17279	0.82709	1.17208	0.83972	1.17328	0.96449	1.17227	0.97667	1.17327	0.90901
1.1738	0.5973	1.17384	0.831	1.17299	0.82359	1.1743	0.95276	1.1734	0.96709	1.17431	0.90167
1.17483	0.60547	1.17476	0.83582	1.17401	0.82989	1.17527	0.97203	1.17426	0.95496	1.17529	0.90104
1.17582	0.61332	1.17581	0.83935	1.17488	0.80285	1.17626	0.95123	1.17526	0.93185	1.17623	0.89677
1.17689	0.62134	1.17677	0.84352	1.17598	0.82905	1.17725	0.95073	1.17629	0.94395	1.17732	0.89292
1.17783	0.62933	1.17769	0.84648	1.17698	0.82011	1.17826	0.93364	1.17733	0.92913	1.17825	0.89156
1.17877	0.63714	1.17884	0.85003	1.17797	0.83293	1.17934	0.94617	1.17829	0.94735	1.17923	0.88724
1.17981	0.64502	1.17974	0.85221	1.17896	0.82529	1.18024	0.93089	1.17925	0.9286	1.18019	0.88735
1.18082	0.65247	1.18074	0.85486	1.17994	0.83212	1.18122	0.92743	1.18031	0.93346	1.18126	0.88085
1.18189	0.66025	1.1819	0.85709	1.18093	0.83271	1.18223	0.92372	1.18135	0.92145	1.18229	0.88219
1.18286	0.66751	1.1828	0.85926	1.18214	0.82867	1.18321	0.92379	1.18228	0.92196	1.18323	0.87618
1.18376	0.67503	1.1838	0.86099	1.18296	0.83608	1.18432	0.91647	1.18329	0.90127	1.18423	0.87876
1.18479	0.68234	1.18476	0.86294	1.184	0.80669	1.18521	0.90073	1.18433	0.91799	1.18522	0.86879
1.18585	0.68991	1.18579	0.86414	1.18501	0.83495	1.18627	0.90938	1.18531	0.90216	1.18634	0.87251
1.1868	0.69689	1.18674	0.86448	1.18611	0.83222	1.18723	0.89687	1.18623	0.90845	1.18726	0.86645
1.18775	0.70393	1.18773	0.86507	1.18699	0.84036	1.18829	0.9023	1.18733	0.88941	1.18825	0.86823
1.18875	0.71051	1.18881	0.86499	1.18786	0.80455	1.18934	0.87517	1.18814	0.90937	1.18923	0.86334
1.18981	0.71749	1.18977	0.86582	1.18903	0.83011	1.19031	0.90668	1.18929	0.90597	1.19029	0.86434
1.19082	0.72379	1.19084	0.86516	1.18989	0.81659	1.19131	0.89781	1.19027	0.89214	1.19125	0.86052
1.19182	0.73033	1.19172	0.86611	1.19098	0.80786	1.19235	0.90265	1.19134	0.89558	1.19223	0.85765
1.19284	0.7368	1.19279	0.86484	1.19199	0.79677	1.19327	0.87769	1.19233	0.89278	1.19334	0.85766
1.19379	0.74307	1.19376	0.86515	1.1929	0.83371	1.1942	0.88552	1.19326	0.91007	1.19426	0.85401
1.19475	0.74938	1.19478	0.86371	1.19395	0.83851	1.19534	0.88037	1.19437	0.90043	1.19528	0.85483
1.19577	0.75522	1.19581	0.86358	1.19485	0.79792	1.19632	0.87736	1.19531	0.9152	1.19623	0.84907
1.19668	0.76136	1.19691	0.86198	1.19597	0.80176	1.19731	0.87932	1.19626	0.901	1.19727	0.8524
1.19772	0.76674	1.1978	0.86215	1.19696	0.81113	1.19836	0.88493	1.19724	0.8885	1.19816	0.84584
1.19887	0.77263	1.19885	0.86173	1.19795	0.83472	1.19927	0.87828	1.19829	0.86638	1.19926	0.8481
1.19965	0.77834	1.19979	0.86206	1.19879	0.79789	1.20028	0.87046	1.19925	0.86881	1.20022	0.84074
1.20079	0.78425	1.20077	0.86227	1.20003	0.83794	1.20122	0.88081	1.20031	0.86453	1.20131	0.84463
1.20174	0.78949	1.20173	0.86168	1.20107	0.83334	1.20223	0.8721	1.20133	0.8631	1.20219	0.83834
1.20274	0.7948	1.20277	0.86186	1.20203	0.85039	1.20326	0.87855	1.20233	0.85549	1.20322	0.84293
1.20368	0.79978	1.20391	0.86127	1.2029	0.81091	1.20424	0.85819	1.2035	0.86498	1.2042	0.83931
1.20477	0.80507	1.20485	0.86253	1.20396	0.85935	1.2053	0.87551	1.20431	0.86252	1.20524	0.84118
1.2059	0.80973	1.20574	0.86293	1.2048	0.85065	1.20634	0.85321	1.20536	0.85889	1.20623	0.83857
1.20673	0.8152	1.20674	0.86509	1.2061	0.87773	1.20731	0.88135	1.20629	0.86786	1.20722	0.8392
1.2078	0.82031	1.20782	0.86534	1.20696	0.86042	1.20826	0.87696	1.20732	0.84562	1.20828	0.83897
1.20882	0.82538	1.20882	0.86753	1.20805	0.88466	1.2092	0.86975	1.2083	0.86177	1.20919	0.83308
1.20975	0.83068	1.20977	0.86738	1.20897	0.8794	1.21029	0.85176	1.20929	0.83374	1.21019	0.83581
1.21079	0.83548	1.21073	0.87028	1.2102	0.87038	1.21135	0.85557	1.21032	0.8725	1.21126	0.83072
1.21173	0.84123	1.21195	0.8717	1.21096	0.87021	1.21226	0.86054	1.21131	0.84837	1.21225	0.83603
1.21274	0.84597	1.21274	0.8752	1.21206	0.87035	1.21329	0.86668	1.21227	0.86381	1.21327	0.83033
1.21379	0.85152	1.21379	0.87867	1.213	0.88615	1.21427	0.8703	1.21334	0.86072	1.21423	0.83268
1.21478	0.85706	1.21483	0.88253	1.21402	0.87257	1.21533	0.88093	1.21422	0.86511	1.21522	0.82878
1.21581	0.86305	1.21575	0.88609	1.21497	0.87088	1.21624	0.87221	1.21529	0.84499	1.21632	0.82967
1.21679	0.86866	1.21668	0.88986	1.216	0.83544	1.2173	0.8412	1.21636	0.85877	1.21734	0.82341
1.21774	0.87497	1.2177	0.89414	1.21703	0.87464	1.21829	0.85597	1.21728	0.85581	1.21828	0.82921
1.2188	0.88079	1.21889	0.89904	1.21796	0.88086	1.21918	0.84421	1.21831	0.88037	1.21934	0.82574
1.21976	0.88795	1.2198	0.90545	1.21889	0.91262	1.22029	0.86731	1.2193	0.86365	1.22027	0.83224
1.22077	0.89377	1.22081	0.90975	1.21992	0.88276	1.22134	0.85674	1.22031	0.87301	1.2213	0.82661
1.22172	0.90118	1.2218	0.91772	1.22122	0.89483	1.22227	0.8669	1.22123	0.85876	1.2222	0.82487
1.22276	0.90855	1.22273	0.92297	1.22191	0.88867	1.22334	0.8516	1.2222	0.83674	1.22326	0.8262
1.22378	0.91585	1.22373	0.93111	1.223	0.8854	1.2243	0.84723	1.22332	0.84763	1.22426	0.81925
1.22482	0.92398	1.22472	0.93692	1.22399	0.88907	1.22531	0.84803	1.22432	0.83788	1.22527	0.82356
1.22571	0.93213	1.22574	0.94503	1.22479	0.92163	1.22635	0.85646	1.22532	0.85798	1.22624	0.81853
1.22671	0.94134	1.22686	0.95176	1.22587	0.93367	1.22723	0.85171	1.22632	0.83885	1.22724	0.82525
1.22774	0.94986	1.22779	0.96055	1.22681	0.88333	1.22828	0.86078	1.22727	0.85929	1.22831	0.82088
1.22882	0.95965	1.22887	0.96906	1.22797	0.90774	1.22929	0.86846	1.22836	0.84324	1.22931	0.82043
1.22973	0.96933	1.2298	0.98002	1.22925	0.92723	1.23021	0.86015	1.22929	0.85013	1.23024	0.81784
1.23079	0.98029	1.23066	0.98968	1.23002	0.97337	1.2313	0.86304	1.23029	0.844	1.23129	0.82157
1.23169	0.99044	1.23173	0.99887	1.23069	0.92041	1.23229	0.84627	1.23134	0.84824	1.23226	0.81529
1.23274	1.00288	1.23278	1.00969	1.23199	0.96563	1.2333	0.8611	1.23234	0.84351	1.23322	0.82068
1.23366	1.01432	1.23378	1.01929	1.23318	0.94822	1.23435	0.84088	1.23332	0.84239	1.23428	0.81699
1.23473	1.02721	1.23476	1.03226	1.23392	0.97107	1.23526	0.86488	1.2343	0.84345	1.23526	0.82472
1.23571	1.03995	1.23579	1.04731	1.23494	0.93835	1.23623	0.85621	1.23532	0.84242	1.23631	0.81834
1.23678	1.05838	1.2368	1.06371	1.23596	0.99426	1.23722	0.86808	1.23635	0.84453	1.23715	0.814
1.23775	1.07469	1.2378	1.07657	1.23689	0.98697	1.23827	0.85066	1.23738	0.85851	1.23827	0.81655
1.23873	1.09422	1.23959	1.09277	1.23772	0.9913	1.23929	0.85517	1.23832	0.86581	1.2393	0.81232
1.24055	1.11206	1.24137	1.10445	1.239	0.97738	1.24026	0.84709	1.23926	0.83489	1.24022	0.81532
1.24243	1.13162	1.24241	1.12422	1.23984	1.00928	1.24128	0.86122	1.24028	0.84533	1.2412	0.81032
1.24334	1.1495	1.2434	1.13782	1.24101	1.00673	1.24227	0.85926	1.24141	0.83488	1.24218	0.81655
1.24437	1.16805	1.24436	1.15973	1.24213	0.9875	1.24321	0.85861	1.24236	0.86895	1.24326	0.8124
1.24538	1.18715	1.24535	1.17205	1.2429	1.00629	1.24425	0.85943	1.24332	0.83666	1.24422	0.8113
1.24636	1.2065	1.24633	1.18777	1.24384	1.00296	1.24521	0.86165	1.24427	0.86112	1.24525	0.80807
1.24744	1.22335	1.24742	1.19885	1.24496	1.02108	1.24628	0.87257	1.2453	0.85348	1.24631	0.81419
1.24831	1.24008	1.24838	1.21285	1.24596	0.97367	1.24722	0.85148	1.24626	0.84801	1.24729	0.8082
1.24934	1.25854	1.24947	1.22452	1.24696	0.99467	1.24828	0.8621	1.24732	0.83465	1.24825	0.8091
1.25036	1.27327	1.25045	1.24032	1.24793	0.96655	1.24917	0.85733	1.24832	0.84553	1.24924	0.80539
1.25133	1.29217	1.25146	1.25288	1.24901	1.00321	1.25033	0.86864	1.24937	0.84825	1.25024	0.81076
1.25238	1.30911	1.2524	1.26618	1.25007	0.99631	1.25127	0.84855	1.25032	0.84117	1.25128	0.80829
1.25337	1.32893	1.25337	1.27674	1.25094	1.03078	1.25234	0.86737	1.25126	0.8458	1.25226	0.80547
1.25438	1.34579	1.25438	1.28851	1.25202	1.00318	1.25326	0.85637	1.25246	0.86004	1.25331	0.80799
1.2554	1.36467	1.25541	1.29829	1.25294	1.00409	1.25421	0.86235	1.2533	0.85758	1.25423	0.80527
1.25639	1.38097	1.2564	1.30557	1.25396	0.99422	1.2553	0.84375	1.25433	0.83765	1.25527	0.80736
1.25741	1.39867	1.25741	1.31914	1.25503	1.0043	1.25622	0.85637	1.2553	0.83895	1.25628	0.80304
1.25834	1.41059	1.25845	1.32743	1.25596	1.00983	1.25727	0.85272	1.25623	0.82459	1.25723	0.81068
1.25941	1.42871	1.2594	1.33965	1.25698	1.01818	1.2583	0.83291	1.25732	0.84248	1.25827	0.80351
1.26041	1.44062	1.26041	1.34428	1.25798	1.03068	1.25929	0.8425	1.25831	0.82585	1.25925	0.80627
1.26137	1.45398	1.26144	1.35253	1.25913	0.99344	1.26034	0.84692	1.25929	0.85249	1.2603	0.80093
1.26236	1.46561	1.26238	1.35349	1.25991	1.01664	1.26126	0.85828	1.26029	0.83384	1.26124	0.80655
1.26337	1.47728	1.26343	1.36029	1.26108	0.99563	1.26205	0.83629	1.26126	0.84679	1.26224	0.8009
1.2644	1.48864	1.26443	1.36017	1.26198	1.02704	1.26325	0.84245	1.26229	0.83864	1.26323	0.8031
1.26538	1.49457	1.26545	1.36852	1.26305	0.97176	1.26419	0.83624	1.2631	0.83692	1.26428	0.79852
1.2664	1.50337	1.26641	1.37058	1.26388	1.01769	1.26531	0.84234	1.26432	0.83235	1.26523	0.8003
1.26737	1.50902	1.26749	1.37303	1.26492	0.99859	1.26625	0.82495	1.26529	0.82724	1.26626	0.7971
1.26835	1.51375	1.26843	1.37027	1.266	1.00751	1.26733	0.85409	1.26631	0.83603	1.26727	0.79979
1.26934	1.51494	1.26944	1.36417	1.26699	0.96323	1.26831	0.84377	1.26733	0.81466	1.26828	0.79962
1.27037	1.51964	1.27035	1.36145	1.26819	0.99166	1.26915	0.85322	1.26833	0.82396	1.26931	0.79534
1.27138	1.51752	1.27144	1.35422	1.26901	0.99779	1.27026	0.83688	1.2693	0.83058	1.27029	0.79767
1.27238	1.5189	1.27241	1.35215	1.2698	0.98138	1.2712	0.84322	1.2703	0.83482	1.27125	0.79303
1.27341	1.51024	1.27338	1.34887	1.271	0.95529	1.27228	0.83486	1.27113	0.80772	1.27224	0.79827
1.27439	1.51029	1.27441	1.34552	1.27187	0.97411	1.27333	0.82251	1.27229	0.81524	1.27332	0.79392
1.2754	1.5003	1.27538	1.33382	1.27289	0.98275	1.2743	0.83003	1.27331	0.80272	1.27428	0.79942
1.27641	1.49219	1.27638	1.3264	1.27388	0.93515	1.27533	0.82857	1.27435	0.8331	1.27526	0.79363
1.27739	1.48222	1.27745	1.30922	1.27494	0.94881	1.27627	0.83638	1.27532	0.82034	1.27626	0.79659
1.27842	1.47355	1.27845	1.30319	1.27614	0.93503	1.27721	0.8246	1.27645	0.84988	1.27727	0.79279
1.27947	1.46019	1.27951	1.28606	1.27699	0.95747	1.27823	0.82643	1.27727	0.81881	1.27825	0.79713
1.28035	1.44563	1.28048	1.28223	1.27776	0.89196	1.27926	0.80549	1.27821	0.82219	1.2793	0.79218
1.28139	1.43047	1.28145	1.26736	1.27892	0.93339	1.28028	0.8168	1.27929	0.82624	1.28029	0.79233
1.28231	1.41421	1.28243	1.25584	1.28008	0.92492	1.2813	0.81016	1.28022	0.82359	1.28126	0.79288
1.28337	1.39487	1.28342	1.24006	1.28093	0.93641	1.2823	0.83584	1.28127	0.81669	1.2823	0.79584
1.28437	1.37451	1.28445	1.22542	1.28191	0.89704	1.28326	0.81646	1.28234	0.79864	1.28323	0.79366
1.28541	1.35984	1.28542	1.20838	1.28329	0.92212	1.28432	0.83008	1.28326	0.81244	1.28425	0.79083
1.28635	1.33898	1.28643	1.19491	1.284	0.90958	1.28524	0.81439	1.28439	0.80765	1.28528	0.79447
1.28738	1.32165	1.28742	1.1832	1.28491	0.90107	1.2862	0.81648	1.28528	0.81877	1.28629	0.7901
1.28832	1.29948	1.28847	1.16975	1.28599	0.88363	1.28728	0.81176	1.28623	0.8208	1.28726	0.79377
1.28936	1.28252	1.28943	1.15752	1.28702	0.89539	1.28812	0.8097	1.28725	0.81416	1.28827	0.78713
1.29032	1.25797	1.29034	1.14327	1.288	0.90144	1.28931	0.8208	1.28819	0.78922	1.28927	0.79668
1.2914	1.2387	1.29138	1.13121	1.28915	0.86869	1.2903	0.81763	1.28937	0.80329	1.29027	0.79021
1.29238	1.21971	1.29233	1.10681	1.28994	0.8789	1.2913	0.8171	1.29033	0.79774	1.29125	0.78974
1.29341	1.20585	1.29343	1.09462	1.2908	0.84907	1.29237	0.80863	1.29133	0.81652	1.29228	0.78718
1.29438	1.18664	1.29442	1.07801	1.29193	0.87386	1.29328	0.81319	1.29232	0.79163	1.29328	0.79225
1.29535	1.16947	1.29542	1.07099	1.29307	0.83909	1.29428	0.80795	1.29342	0.80995	1.29428	0.78845
1.29634	1.15175	1.29633	1.05719	1.29401	0.86272	1.29524	0.81116	1.29429	0.80621	1.29524	0.79068
1.2974	1.13118	1.29744	1.04822	1.29499	0.83807	1.29625	0.79069	1.29524	0.79695	1.29626	0.78858
1.29836	1.11358	1.29841	1.03206	1.296	0.83689	1.29731	0.81219	1.29633	0.79258	1.29722	0.7956
1.29941	1.09654	1.29943	1.01483	1.29701	0.80126	1.29824	0.80718	1.29725	0.77719	1.29822	0.79356
1.30036	1.08448	1.3004	0.9973	1.29791	0.82754	1.29934	0.8179	1.29829	0.79695	1.29923	0.78775
1.3014	1.06635	1.30148	0.98783	1.29892	0.81894	1.30027	0.80378	1.29938	0.79365	1.30024	0.79301
1.30234	1.0527	1.30237	0.9773	1.30004	0.81823	1.30123	0.80703	1.30034	0.82343	1.30124	0.79158
1.30335	1.03775	1.30345	0.96704	1.30092	0.80502	1.30225	0.80552	1.3014	0.81035	1.30225	0.79666
1.30437	1.02535	1.30438	0.95745	1.30206	0.80424	1.30327	0.7888	1.30225	0.80522	1.30326	0.7903
1.30543	1.00679	1.30539	0.94259	1.30296	0.80774	1.30425	0.79725	1.30315	0.80129	1.30421	0.79665
1.30637	0.99802	1.3064	0.93299	1.30401	0.77342	1.30529	0.81253	1.30426	0.81207	1.3052	0.79327
1.3074	0.98434	1.30751	0.91319	1.30501	0.80832	1.30623	0.83031	1.30528	0.79317	1.30628	0.79548
1.30838	0.97332	1.30837	0.90802	1.3061	0.798	1.30731	0.81245	1.30632	0.80162	1.30722	0.79274
1.30941	0.96003	1.30947	0.89508	1.30701	0.81083	1.30828	0.80274	1.30733	0.78627	1.30827	0.80004
1.31038	0.94981	1.31041	0.88843	1.30794	0.77894	1.30927	0.79042	1.3083	0.80233	1.30928	0.79684
1.31139	0.93764	1.31147	0.87643	1.30897	0.79855	1.31027	0.81284	1.30928	0.78701	1.31028	0.79946
1.31238	0.9207	1.31236	0.8687	1.31002	0.76479	1.31125	0.80308	1.31025	0.81535	1.31129	0.7965
1.31337	0.90921	1.31345	0.85465	1.31091	0.78209	1.31222	0.82235	1.3113	0.81863	1.31231	0.79973
1.31438	0.89918	1.31447	0.8437	1.31196	0.76858	1.31326	0.8042	1.31218	0.79061	1.31326	0.80093
1.31533	0.88882	1.31538	0.82999	1.31294	0.79011	1.3144	0.81962	1.31331	0.79463	1.31426	0.79985
1.31639	0.87703	1.31651	0.82426	1.31396	0.76293	1.3153	0.81056	1.31442	0.79358	1.31524	0.80172
1.31739	0.86942	1.31737	0.81629	1.31519	0.7614	1.31623	0.80718	1.31525	0.82997	1.31622	0.79999
1.31842	0.85927	1.31836	0.80802	1.316	0.75869	1.31731	0.80733	1.31638	0.81743	1.31731	0.80597
1.31934	0.8509	1.31938	0.80283	1.31684	0.7429	1.31823	0.80929	1.31734	0.83072	1.31825	0.80197
1.32038	0.83655	1.32045	0.79375	1.31797	0.75783	1.31924	0.81704	1.31827	0.82493	1.31924	0.80579
1.32142	0.83215	1.32145	0.78742	1.31882	0.76316	1.32028	0.79211	1.31923	0.81591	1.32028	0.80298
1.32243	0.8211	1.32241	0.77358	1.31994	0.78133	1.32129	0.80947	1.32027	0.79815	1.32129	0.81182
1.32339	0.81281	1.32344	0.76874	1.32088	0.73816	1.32234	0.83594	1.3213	0.8128	1.32224	0.80918
1.32437	0.8047	1.32442	0.76042	1.32191	0.76785	1.32325	0.83552	1.3223	0.80758	1.32326	0.81293
1.32545	0.7973	1.32539	0.75621	1.32307	0.75216	1.32414	0.799	1.32337	0.82232	1.32425	0.81073
1.32644	0.79061	1.32643	0.74692	1.324	0.7752	1.32532	0.80562	1.32437	0.81533	1.32526	0.81198
1.32744	0.77991	1.3274	0.74564	1.32488	0.74407	1.3263	0.80595	1.32535	0.84061	1.32626	0.81105
1.32839	0.77275	1.32841	0.73884	1.32603	0.77665	1.32732	0.83889	1.32631	0.8281	1.32724	0.81343
1.3294	0.76616	1.32944	0.73149	1.32695	0.75925	1.32832	0.82582	1.32721	0.82542	1.32829	0.81675
1.33037	0.75997	1.33041	0.72263	1.32795	0.7635	1.3293	0.85804	1.3283	0.82556	1.32929	0.81939
1.33137	0.75226	1.33145	0.7207	1.32896	0.7398	1.33029	0.84431	1.32924	0.81229	1.33026	0.82104
1.33237	0.75019	1.33245	0.71614	1.33005	0.76898	1.33133	0.8166	1.33035	0.83377	1.33127	0.8156
1.33339	0.74171	1.3334	0.71018	1.33093	0.76093	1.33225	0.80989	1.3314	0.81276	1.33227	0.8236
1.33438	0.73909	1.33437	0.70989	1.33189	0.74767	1.33333	0.83086	1.33232	0.84643	1.33328	0.81941
1.33536	0.72984	1.3354	0.70543	1.33301	0.75202	1.33424	0.8551	1.33331	0.82918	1.33425	0.8294
1.33636	0.7275	1.33645	0.70231	1.334	0.74724	1.33525	0.84821	1.33428	0.83874	1.33524	0.8265
1.33732	0.71954	1.33733	0.69155	1.33494	0.76766	1.33627	0.84115	1.33524	0.84723	1.33628	0.83691
1.3384	0.71423	1.33837	0.69017	1.33607	0.73866	1.33722	0.83454	1.33629	0.84395	1.33719	0.83365
1.33938	0.70957	1.33943	0.68594	1.33691	0.76506	1.33826	0.84998	1.33732	0.82632	1.33829	0.83609
1.34037	0.70799	1.34037	0.68658	1.33776	0.74393	1.3392	0.83663	1.33837	0.82926	1.33926	0.83273
1.34147	0.70203	1.34145	0.68368	1.33897	0.76398	1.34031	0.85245	1.33931	0.82856	1.34023	0.84099
1.34234	0.69961	1.34239	0.68531	1.3401	0.73411	1.34133	0.84288	1.3403	0.86094	1.34122	0.84012
1.34336	0.69563	1.34346	0.68083	1.34107	0.76802	1.3422	0.86101	1.34128	0.85089	1.34227	0.84534
1.34432	0.69086	1.34444	0.67697	1.34196	0.76514	1.34325	0.8492	1.34234	0.86769	1.34322	0.84697
1.3454	0.68731	1.34546	0.67086	1.34303	0.78076	1.34419	0.87173	1.34323	0.87094	1.34428	0.84958
1.34637	0.68407	1.3464	0.67187	1.344	0.75389	1.34532	0.86584	1.34426	0.84356	1.34526	0.85082
1.34739	0.68514	1.34744	0.67213	1.34483	0.7676	1.34624	0.86895	1.34528	0.85887	1.34629	0.84999
1.34835	0.68215	1.3484	0.67033	1.34604	0.76536	1.34728	0.86714	1.34637	0.86141	1.34728	0.85612
1.3494	0.68022	1.3494	0.67142	1.34699	0.76714	1.34832	0.86875	1.34727	0.90349	1.34824	0.85431
1.3504	0.67815	1.35037	0.66977	1.34798	0.76924	1.34923	0.87529	1.34836	0.88101	1.34924	0.86108
1.35139	0.67689	1.35144	0.67174	1.34896	0.75513	1.3503	0.86757	1.34928	0.89746	1.35024	0.85985
1.35239	0.673	1.35241	0.66373	1.35001	0.77035	1.35128	0.88782	1.35033	0.89194	1.35127	0.86939
1.35339	0.67362	1.35339	0.6655	1.35114	0.7484	1.35222	0.89073	1.3512	0.89865	1.35222	0.86713
1.35439	0.67186	1.35443	0.66536	1.35197	0.77886	1.35322	0.89846	1.35228	0.88798	1.35321	0.87288
1.35536	0.67142	1.35535	0.66889	1.35286	0.7517	1.35416	0.89319	1.35334	0.89663	1.35422	0.87382
1.35641	0.6694	1.3564	0.66592	1.35397	0.77524	1.3553	0.90312	1.35434	0.88622	1.35525	0.87872
1.35744	0.66976	1.3574	0.66982	1.35492	0.75734	1.35629	0.88051	1.35523	0.89219	1.35626	0.88056
1.35833	0.67152	1.35842	0.66907	1.35598	0.78406	1.35723	0.89189	1.35633	0.89708	1.35719	0.88327
1.35941	0.66811	1.35939	0.66806	1.357	0.76228	1.35822	0.88703	1.35725	0.92794	1.35824	0.88787
1.36042	0.66774	1.36044	0.66568	1.3578	0.8001	1.35926	0.92763	1.35822	0.92847	1.35925	0.89031
1.36136	0.6677	1.36147	0.6706	1.35887	0.79184	1.36026	0.91781	1.35918	0.91032	1.36028	0.89492
1.36247	0.66948	1.36244	0.67338	1.36006	0.78923	1.36137	0.92334	1.36031	0.90367	1.36121	0.89578
1.3634	0.66812	1.36336	0.67154	1.36095	0.78209	1.36223	0.91985	1.36125	0.88231	1.36226	0.90107
1.36445	0.67197	1.3644	0.67543	1.36197	0.80886	1.36325	0.91	1.3624	0.91188	1.36327	0.89838
1.36541	0.67338	1.36545	0.67626	1.36299	0.83187	1.36426	0.91755	1.3633	0.89231	1.36426	0.90754
1.3664	0.67378	1.36644	0.67936	1.3638	0.79527	1.36532	0.9198	1.36435	0.93825	1.3653	0.90351
1.36739	0.67087	1.36743	0.67504	1.36497	0.79938	1.36631	0.95389	1.36535	0.9391	1.36627	0.91803
1.36834	0.67344	1.36841	0.67921	1.36579	0.80272	1.36722	0.95934	1.36622	0.95471	1.36722	0.91663
1.36939	0.67551	1.36943	0.67977	1.36697	0.83669	1.36825	0.96642	1.36733	0.94245	1.36825	0.92386
1.37036	0.67579	1.37037	0.68546	1.36791	0.79489	1.3693	0.94831	1.36834	0.94173	1.36926	0.92178
1.37135	0.67842	1.37133	0.68531	1.369	0.82224	1.3703	0.95159	1.36933	0.93822	1.37027	0.92852
1.37235	0.68316	1.37242	0.69275	1.37019	0.82144	1.37119	0.93844	1.37034	0.94675	1.37126	0.93126
1.37338	0.68552	1.37341	0.69272	1.37094	0.83774	1.37221	0.96532	1.37139	0.95653	1.37227	0.93447
1.37433	0.68704	1.37439	0.69462	1.37194	0.78953	1.37327	0.96306	1.3723	1.01945	1.37328	0.93853
1.37538	0.69059	1.37538	0.69579	1.37287	0.83537	1.37424	0.98891	1.37329	1.02197	1.37424	0.9484
1.37634	0.69239	1.37639	0.70147	1.37391	0.84804	1.37525	0.97541	1.3742	0.992	1.37525	0.95071
1.37735	0.69758	1.3774	0.70628	1.3748	0.85604	1.37623	0.9858	1.37528	0.96585	1.37625	0.94806
1.37835	0.69581	1.37837	0.7088	1.37592	0.84251	1.37736	0.98266	1.37627	0.96245	1.37717	0.95568
1.37938	0.70292	1.37935	0.71239	1.37727	0.85638	1.37825	0.98286	1.3773	1.00605	1.37827	0.95803
1.38041	0.705	1.38036	0.71538	1.37795	0.86082	1.37933	0.9869	1.37833	0.99816	1.37921	0.96752
1.38137	0.70926	1.38139	0.72247	1.37894	0.82774	1.38038	0.98698	1.3793	1.02584	1.38022	0.96536
1.38234	0.71113	1.38237	0.71938	1.37997	0.85422	1.38127	1.01279	1.38035	1.0031	1.38122	0.98013
1.38342	0.71213	1.38339	0.72653	1.38102	0.85366	1.38237	0.98822	1.38121	1.01008	1.38228	0.97991
1.38433	0.71374	1.38436	0.72615	1.38192	0.87969	1.38322	1.01106	1.38226	1.00927	1.38325	0.98302
1.38536	0.71887	1.38544	0.73309	1.38284	0.83966	1.38422	1.02659	1.38319	1.02646	1.38426	0.98436
1.38641	0.72129	1.38638	0.73415	1.38391	0.87853	1.38524	1.04955	1.3843	1.02171	1.38527	0.99666
1.38735	0.72805	1.38746	0.74115	1.38491	0.85849	1.38624	1.02061	1.38545	1.015	1.38625	0.99972
1.38842	0.73153	1.38839	0.74326	1.38596	0.88189	1.38732	1.02845	1.38635	1.0149	1.38726	1.00165
1.38938	0.7339	1.38935	0.74568	1.38693	0.86556	1.38828	1.02786	1.38725	1.00376	1.38822	1.00269
1.39045	0.73798	1.39039	0.74311	1.38809	0.90135	1.38942	1.04997	1.3883	1.02009	1.3893	1.00837
1.39138	0.73794	1.39146	0.74812	1.389	0.88147	1.39031	1.02738	1.38936	1.05115	1.39028	1.01324
1.39243	0.74546	1.39244	0.75203	1.39008	0.89074	1.39128	1.08253	1.39026	1.06579	1.39133	1.01412
1.39342	0.74585	1.39342	0.75768	1.39097	0.88484	1.39228	1.08889	1.39116	1.03421	1.39225	1.02596
1.39437	0.75052	1.39442	0.76463	1.3921	0.90226	1.39309	1.05938	1.39234	1.04349	1.3932	1.02336
1.3954	0.7518	1.39536	0.76664	1.39296	0.90716	1.39423	1.03576	1.39325	1.03868	1.39423	1.03083
1.39638	0.75835	1.39641	0.77153	1.39391	0.88721	1.39521	1.04239	1.39435	1.07381	1.39525	1.02687
1.39743	0.7619	1.39735	0.76697	1.39499	0.91712	1.39626	1.08673	1.39533	1.05279	1.39623	1.04172
1.39841	0.76472	1.39843	0.77402	1.39618	0.89671	1.3973	1.09248	1.39632	1.12287	1.39724	1.04339
1.3994	0.76538	1.39947	0.77682	1.39697	0.92519	1.39824	1.11684	1.39733	1.12766	1.39825	1.05511
1.4004	0.77189	1.40049	0.78522	1.39811	0.87966	1.39937	1.11839	1.39833	1.12247	1.39921	1.05493
1.4014	0.77335	1.40138	0.78772	1.39907	0.92699	1.4003	1.11016	1.39931	1.08288	1.40027	1.06175
1.40237	0.77957	1.40245	0.79631	1.40019	0.9138	1.40127	1.07539	1.40025	1.08276	1.40129	1.06099
1.40338	0.7828	1.40338	0.79426	1.40102	0.94601	1.40231	1.09305	1.40128	1.10183	1.40223	1.06988
1.40441	0.7881	1.40434	0.79569	1.40192	0.93307	1.40317	1.08742	1.40228	1.11652	1.40321	1.076
1.40536	0.79215	1.40539	0.79233	1.40295	0.96081	1.40425	1.12226	1.40326	1.13109	1.40426	1.08838
1.40645	0.79076	1.40643	0.80229	1.40396	0.92199	1.40533	1.11993	1.40419	1.13668	1.40526	1.09426
1.40737	0.79621	1.40739	0.80796	1.40488	0.96854	1.40633	1.14098	1.40524	1.14087	1.40622	1.09047
1.40839	0.79798	1.40831	0.81131	1.4059	0.98043	1.40731	1.12989	1.40649	1.13992	1.40729	1.09693
1.40933	0.80075	1.40931	0.8176	1.4069	0.99193	1.4084	1.13313	1.40728	1.15928	1.40824	1.09845
1.41041	0.80271	1.41038	0.81931	1.40795	0.97541	1.40924	1.14287	1.40828	1.12998	1.40931	1.11163
1.41143	0.80691	1.41142	0.8211	1.40915	0.97454	1.41025	1.13535	1.40931	1.14564	1.4102	1.1074
1.41236	0.81008	1.41244	0.81526	1.40996	0.99663	1.41125	1.15902	1.41032	1.13391	1.41121	1.11759
1.41337	0.81303	1.41338	0.82252	1.41092	0.94439	1.41227	1.18394	1.41128	1.1913	1.41222	1.11726
1.41434	0.81243	1.41439	0.82774	1.41197	0.9776	1.41324	1.2133	1.41228	1.19582	1.41316	1.12239
1.41534	0.81747	1.41538	0.83296	1.41299	0.97834	1.41418	1.17823	1.41336	1.21465	1.4142	1.1205
1.41636	0.81807	1.41638	0.83156	1.41396	0.99669	1.41526	1.17547	1.41425	1.17714	1.41525	1.13727
1.41737	0.82051	1.41735	0.83952	1.41482	0.93357	1.41628	1.16993	1.41524	1.15328	1.41621	1.14169
1.41838	0.82301	1.41843	0.8398	1.41615	0.97642	1.41729	1.18252	1.41625	1.14876	1.4172	1.1465
1.4194	0.82578	1.41938	0.83813	1.41697	0.98774	1.41829	1.15257	1.41734	1.18005	1.41823	1.14669
1.42034	0.82945	1.4204	0.83411	1.41786	0.99645	1.41923	1.19209	1.41832	1.21225	1.41923	1.15694
1.4214	0.82972	1.42144	0.83966	1.41887	0.95831	1.42026	1.21011	1.41926	1.19412	1.42024	1.16661
1.42239	0.8325	1.42237	0.84371	1.41995	0.98912	1.42122	1.22853	1.42033	1.19019	1.42128	1.16546
1.42339	0.83214	1.42339	0.84495	1.42102	0.99733	1.4223	1.2035	1.42133	1.18743	1.42227	1.17238
1.42437	0.83378	1.42437	0.85041	1.42187	0.99032	1.4232	1.212	1.4222	1.21958	1.42322	1.17637
1.42532	0.83403	1.42536	0.85146	1.423	0.9933	1.42425	1.22042	1.42332	1.21914	1.42429	1.18615
1.4264	0.83834	1.42646	0.85205	1.42416	1.01162	1.42532	1.19877	1.42427	1.24053	1.42527	1.17919
1.42738	0.83839	1.42737	0.84398	1.42501	1.04001	1.42626	1.21517	1.42522	1.21475	1.42625	1.18795
1.42835	0.84317	1.42838	0.84918	1.42578	0.98797	1.42716	1.22056	1.42642	1.23975	1.42731	1.19023
1.42938	0.84175	1.42939	0.85022	1.427	1.02562	1.42824	1.26016	1.42733	1.21496	1.42824	1.20446
1.43038	0.84101	1.43035	0.85758	1.42827	1.0145	1.42914	1.21873	1.42833	1.27062	1.4292	1.20383
1.43139	0.84099	1.43137	0.85536	1.42888	1.06101	1.43031	1.22544	1.42929	1.28305	1.43025	1.21181
1.43243	0.84137	1.4324	0.86356	1.42973	1.00652	1.43147	1.22681	1.43026	1.28645	1.43122	1.21279
1.43338	0.84347	1.43342	0.86114	1.43087	1.0551	1.4322	1.25912	1.4313	1.24969	1.4322	1.2178
1.43442	0.84586	1.43435	0.85841	1.43184	1.04618	1.43333	1.23521	1.43225	1.22613	1.43329	1.22028
1.43543	0.8484	1.43544	0.85418	1.43298	1.06035	1.43428	1.2562	1.43328	1.23629	1.43423	1.22548
1.43642	0.85078	1.4364	0.85933	1.43392	1.02299	1.43531	1.24926	1.43438	1.26555	1.43522	1.23469
1.43741	0.84992	1.43745	0.86298	1.43483	1.05773	1.43629	1.28868	1.43523	1.31671	1.43621	1.23908
1.43835	0.84491	1.43844	0.86149	1.43604	1.05291	1.43728	1.27023	1.43613	1.32359	1.43722	1.2431
1.43939	0.84744	1.4394	0.865	1.43709	1.07345	1.43829	1.2943	1.43733	1.30833	1.43835	1.23415
1.4404	0.84407	1.44039	0.86517	1.43801	1.07217	1.43926	1.28965	1.43851	1.26084	1.43926	1.24705
1.44135	0.84983	1.44141	0.86523	1.43884	1.07419	1.44004	1.27937	1.43929	1.2546	1.44018	1.2437
1.44247	0.85052	1.44241	0.85838	1.43997	1.07694	1.44128	1.28478	1.44024	1.23524	1.44127	1.25705
1.44334	0.85293	1.44337	0.86176	1.44093	1.03056	1.44238	1.26772	1.44127	1.28862	1.44226	1.25484
1.44441	0.85051	1.44436	0.86267	1.44201	1.0585	1.44336	1.30839	1.44227	1.29078	1.44331	1.26788
1.44536	0.84601	1.44539	0.86602	1.4431	1.0437	1.44434	1.32549	1.44328	1.3088	1.44422	1.26629
1.44633	0.84393	1.44637	0.86093	1.44399	1.09543	1.44534	1.35594	1.44426	1.26085	1.4453	1.27229
1.44742	0.845	1.44735	0.86689	1.44494	1.06138	1.4463	1.32434	1.44512	1.30142	1.44627	1.27384
1.44839	0.8468	1.44835	0.86505	1.44593	1.06769	1.44724	1.32717	1.44628	1.33534	1.44715	1.2852
1.44935	0.8514	1.44939	0.86652	1.44691	1.02358	1.44826	1.30791	1.44697	1.34807	1.44823	1.28726
1.45044	0.85225	1.4504	0.86064	1.44804	1.04611	1.44934	1.30477	1.44833	1.34102	1.44931	1.30038
1.45132	0.84955	1.45138	0.86262	1.44889	1.04583	1.45028	1.28338	1.44941	1.33594	1.45021	1.30414
1.45236	0.84829	1.45239	0.86218	1.4499	1.0702	1.45132	1.32435	1.45029	1.35466	1.45115	1.30232
1.45335	0.8443	1.45336	0.86104	1.45093	1.05616	1.4523	1.32593	1.45131	1.31903	1.45223	1.31028
1.45437	0.84732	1.45447	0.86294	1.45185	1.07183	1.45336	1.32845	1.45229	1.34481	1.45327	1.30822
1.45533	0.84364	1.45533	0.86457	1.45285	1.07071	1.45426	1.31661	1.45318	1.37042	1.45421	1.31806
1.45638	0.85101	1.45635	0.87019	1.45385	1.0416	1.45508	1.31776	1.45424	1.38502	1.45523	1.31209
1.45739	0.85148	1.45739	0.86415	1.45499	1.06771	1.45632	1.33622	1.45513	1.33455	1.45624	1.32684
1.45833	0.85278	1.4584	0.86303	1.456	1.06768	1.45742	1.31167	1.4563	1.32909	1.45724	1.32945
1.4594	0.84854	1.45937	0.85816	1.45699	1.11726	1.45842	1.34816	1.4573	1.3193	1.45827	1.33473
1.46038	0.84475	1.46041	0.86162	1.45776	1.0567	1.4593	1.35608	1.45837	1.34504	1.45919	1.33259
1.46141	0.84336	1.46145	0.85876	1.45886	1.09432	1.46024	1.40593	1.45931	1.31458	1.46025	1.34396
1.4624	0.84409	1.4624	0.86207	1.46009	1.06923	1.46117	1.39829	1.46058	1.39609	1.4612	1.34233
1.4634	0.84329	1.46342	0.86297	1.46097	1.10615	1.46224	1.39762	1.4613	1.41437	1.46223	1.3431
1.46443	0.84908	1.46449	0.86727	1.46185	1.06001	1.4633	1.34927	1.46211	1.4102	1.46325	1.34188
1.46541	0.8476	1.46535	0.85814	1.46315	1.12166	1.46443	1.35663	1.46332	1.37477	1.46431	1.34258
1.46643	0.84242	1.46643	0.85554	1.46392	1.11801	1.46532	1.34853	1.46425	1.35018	1.46519	1.35053
1.46738	0.84087	1.46735	0.85374	1.46469	1.12285	1.46646	1.38277	1.4653	1.36338	1.46625	1.35394
1.46839	0.83646	1.46844	0.85513	1.46595	1.08555	1.46723	1.36962	1.46632	1.33457	1.46721	1.36075
1.4694	0.83949	1.46942	0.85605	1.46714	1.13109	1.46816	1.38256	1.46731	1.40479	1.46819	1.35031
1.4704	0.83553	1.47042	0.86057	1.46794	1.14647	1.46922	1.37549	1.46839	1.42394	1.46923	1.35699
1.47133	0.8388	1.47139	0.86346	1.4688	1.12506	1.4702	1.36638	1.46927	1.43849	1.47032	1.36022
1.47232	0.83835	1.47236	0.85598	1.46994	1.12639	1.47131	1.37551	1.47019	1.39549	1.47122	1.3727
1.47338	0.83589	1.47339	0.85178	1.47106	1.12485	1.47235	1.35239	1.47129	1.37664	1.4722	1.36469
1.47438	0.83389	1.47434	0.84664	1.47197	1.14307	1.47333	1.37715	1.47226	1.34662	1.47327	1.38407
1.47544	0.83226	1.47543	0.85224	1.47283	1.11628	1.47444	1.34668	1.47334	1.37113	1.47421	1.3808
1.47638	0.82805	1.47639	0.84813	1.47399	1.14613	1.47526	1.4003	1.47428	1.37326	1.47514	1.37518
1.47737	0.82937	1.47743	0.84938	1.47524	1.11396	1.47626	1.40583	1.47529	1.45347	1.47622	1.36742
1.47845	0.8284	1.47843	0.84751	1.47597	1.11964	1.47725	1.43178	1.47628	1.44912	1.47732	1.37419
1.47938	0.8285	1.47944	0.84816	1.47701	1.07116	1.47821	1.39178	1.47728	1.46699	1.47825	1.3789
1.4804	0.8248	1.48047	0.84278	1.47799	1.13321	1.47927	1.37804	1.47832	1.42162	1.47922	1.37776
1.48143	0.82138	1.48145	0.83686	1.47897	1.13422	1.48025	1.35412	1.47917	1.37884	1.48023	1.38628
1.48241	0.82242	1.48239	0.83285	1.47972	1.1275	1.48138	1.41707	1.48035	1.38608	1.48131	1.39213
1.48337	0.81821	1.48348	0.83919	1.48095	1.07533	1.48232	1.4418	1.48146	1.38723	1.48226	1.39261
1.48433	0.8194	1.48442	0.84283	1.48216	1.0648	1.48351	1.47081	1.48232	1.43881	1.48327	1.38148
1.48542	0.81458	1.48537	0.8407	1.48297	1.1013	1.48424	1.41716	1.48333	1.44423	1.48421	1.3926
1.48638	0.81511	1.48644	0.84504	1.48375	1.11218	1.48523	1.39176	1.48428	1.4583	1.48526	1.38864
1.48738	0.81143	1.48738	0.84186	1.48498	1.14408	1.48627	1.38049	1.48514	1.4134	1.4862	1.40227
1.48845	0.8122	1.48837	0.83758	1.48597	1.11822	1.48719	1.34963	1.48624	1.40051	1.48726	1.39647
1.48938	0.81073	1.4894	0.82417	1.48688	1.12405	1.48818	1.38613	1.48725	1.38206	1.48821	1.40316
1.4904	0.81362	1.49049	0.83262	1.4879	1.06152	1.48923	1.3992	1.48837	1.40169	1.48922	1.3938
1.49137	0.81007	1.49141	0.83487	1.48896	1.11087	1.49032	1.43183	1.48932	1.38615	1.49022	1.40045
1.49238	0.80656	1.49243	0.83093	1.48986	1.10216	1.49138	1.39068	1.4905	1.41357	1.49123	1.39985
1.49339	0.8037	1.49335	0.8228	1.49091	1.14841	1.49221	1.37985	1.49129	1.40974	1.49227	1.39926
1.49438	0.80189	1.49436	0.82858	1.49188	1.1031	1.49325	1.36901	1.49242	1.42673	1.4932	1.39819
1.49538	0.80223	1.49542	0.82498	1.49298	1.13172	1.49417	1.37848	1.49327	1.40472	1.49427	1.40296
1.49641	0.80174	1.49638	0.81666	1.494	1.087	1.4952	1.35587	1.49436	1.39597	1.49519	1.40514
1.49732	0.80328	1.49743	0.81257	1.49506	1.12482	1.4963	1.39599	1.49528	1.40014	1.49621	1.39844
1.49834	0.80324	1.49841	0.823	1.49594	1.12366	1.49723	1.40304	1.49616	1.37968	1.49722	1.40043
1.49937	0.79945	1.49937	0.82427	1.49665	1.13064	1.49836	1.42824	1.49728	1.40956	1.49821	1.39652
1.50037	0.79297	1.5003	0.81557	1.49803	1.11285	1.49932	1.40756	1.49834	1.39621	1.49925	1.39915
1.50137	0.79571	1.50139	0.82153	1.49908	1.12756	1.50013	1.38144	1.4993	1.42445	1.50026	1.39155
1.50244	0.79458	1.50234	0.82104	1.49982	1.14995	1.50124	1.37905	1.50037	1.40579	1.50122	1.40312
1.50337	0.80025	1.5034	0.82149	1.50061	1.11208	1.5022	1.35732	1.50126	1.42063	1.50218	1.39581
1.50436	0.79655	1.50441	0.81118	1.50201	1.13818	1.50323	1.40186	1.50223	1.40143	1.5032	1.40301
1.50533	0.80048	1.50543	0.81874	1.50298	1.13996	1.50423	1.3894	1.50319	1.41029	1.50423	1.39609
1.50642	0.79799	1.50639	0.82038	1.504	1.16479	1.5053	1.42741	1.5043	1.3876	1.50529	1.3983
1.50738	0.79192	1.50731	0.81722	1.50466	1.11769	1.50633	1.41725	1.50508	1.4002	1.50623	1.39345
1.50831	0.79337	1.50833	0.81237	1.50586	1.16327	1.50727	1.40191	1.50632	1.39033	1.50719	1.39697
1.50939	0.79727	1.5094	0.82268	1.507	1.15682	1.50816	1.35832	1.50731	1.42377	1.50827	1.39957
1.51035	0.79711	1.51041	0.8227	1.50768	1.1714	1.50927	1.36453	1.5083	1.42221	1.50918	1.39631
1.51135	0.79748	1.51132	0.82066	1.50889	1.10481	1.51018	1.35356	1.5093	1.4152	1.51023	1.39721
1.51241	0.80018	1.51232	0.81684	1.51019	1.15242	1.51129	1.39263	1.51027	1.39263	1.51121	1.39961
1.51337	0.803	1.51338	0.8239	1.51087	1.15948	1.51225	1.38383	1.51134	1.35345	1.51216	1.40001
1.5144	0.80402	1.51442	0.82964	1.51174	1.15629	1.51336	1.41614	1.51229	1.35986	1.51329	1.38927
1.51536	0.80146	1.51533	0.82682	1.51292	1.13301	1.51427	1.39121	1.51332	1.34024	1.51432	1.39916
1.51642	0.81029	1.5164	0.83753	1.51399	1.12919	1.51516	1.3519	1.51427	1.39125	1.51521	1.39331
1.51742	0.81122	1.51745	0.84198	1.51495	1.15068	1.51631	1.34533	1.51531	1.35546	1.51627	1.40109
1.51837	0.81456	1.5184	0.84492	1.51641	1.10928	1.51728	1.31561	1.51627	1.38076	1.51724	1.39015
1.51942	0.81651	1.51943	0.83652	1.51693	1.14298	1.51827	1.3623	1.5173	1.37688	1.51829	1.39849
1.52038	0.82317	1.52038	0.84478	1.51797	1.14167	1.51928	1.36629	1.51819	1.393	1.51922	1.39397
1.52136	0.82747	1.52144	0.85009	1.5189	1.17052	1.52026	1.41163	1.51927	1.36617	1.52028	1.39179
1.52237	0.83147	1.52237	0.85555	1.51973	1.09325	1.52131	1.38807	1.52049	1.37949	1.52119	1.38644
1.52335	0.83395	1.52341	0.85659	1.52102	1.12562	1.52224	1.3906	1.52133	1.3665	1.52221	1.39351
1.52438	0.84086	1.52438	0.8704	1.52187	1.13364	1.52323	1.36013	1.52233	1.39346	1.52326	1.39351
1.52538	0.84748	1.52539	0.87424	1.52298	1.17915	1.5242	1.36654	1.52329	1.39285	1.52429	1.39313
1.52636	0.85007	1.52636	0.87545	1.52407	1.14175	1.5252	1.3432	1.52442	1.43653	1.5252	1.39016
1.52739	0.86175	1.52738	0.87816	1.52488	1.18834	1.52625	1.38881	1.52533	1.42812	1.52631	1.38551
1.52831	0.87137	1.52836	0.89037	1.52598	1.17716	1.52731	1.39299	1.52633	1.38842	1.52717	1.39269
1.52938	0.88328	1.52944	0.90421	1.5267	1.1676	1.52815	1.44818	1.5273	1.36695	1.52823	1.38574
1.53033	0.8859	1.53042	0.90797	1.52795	1.14887	1.52931	1.43763	1.52835	1.34672	1.52919	1.39333
1.53135	0.89735	1.5314	0.92461	1.52882	1.16888	1.53029	1.40096	1.52935	1.39377	1.53019	1.3933
1.53235	0.90642	1.53241	0.93633	1.52994	1.2063	1.53127	1.36467	1.53039	1.39936	1.5312	1.40182
1.53344	0.91697	1.53333	0.94982	1.53078	1.18371	1.53231	1.35611	1.5313	1.45357	1.53221	1.39056
1.53439	0.92626	1.53433	0.95037	1.53192	1.23075	1.53327	1.40763	1.53223	1.43737	1.53322	1.39042
1.53542	0.9486	1.5354	0.96759	1.53292	1.19637	1.53435	1.39891	1.53321	1.4224	1.53424	1.38764
1.53641	0.96039	1.53642	0.98539	1.53398	1.23651	1.53529	1.43019	1.53428	1.37852	1.53525	1.40104
1.5374	0.97488	1.53741	1.00081	1.53495	1.21485	1.53622	1.40041	1.53527	1.36759	1.53627	1.39539
1.53837	0.98815	1.53844	1.00962	1.53602	1.27664	1.53724	1.39174	1.53634	1.36852	1.53728	1.39742
1.53938	1.00408	1.53939	1.03264	1.53691	1.23688	1.53828	1.35924	1.53738	1.43627	1.53824	1.39818
1.54037	1.02097	1.54036	1.04982	1.53797	1.32254	1.53923	1.38875	1.53828	1.46934	1.53922	1.39553
1.54141	1.0336	1.54136	1.06185	1.53889	1.34345	1.54026	1.3923	1.53967	1.46255	1.54023	1.39485
1.54238	1.06165	1.54245	1.07525	1.53965	1.36053	1.54118	1.41098	1.54032	1.40566	1.54121	1.3884
1.54338	1.08372	1.54346	1.09978	1.54092	1.27815	1.54232	1.40662	1.54133	1.36983	1.54233	1.40368
1.54438	1.10473	1.54437	1.12684	1.54229	1.3165	1.54303	1.46043	1.54231	1.39559	1.54329	1.40214
1.54538	1.12428	1.54531	1.1361	1.54294	1.36135	1.54428	1.47246	1.54323	1.38722	1.54417	1.40497
1.54644	1.14937	1.54639	1.1691	1.5437	1.34497	1.54529	1.46987	1.54435	1.44522	1.54518	1.39189
1.54739	1.16932	1.54742	1.19335	1.54492	1.36049	1.54629	1.45411	1.54536	1.40749	1.54623	1.40563
1.54835	1.19625	1.54836	1.22373	1.54598	1.38935	1.54728	1.41037	1.5463	1.42248	1.54722	1.40032
1.5494	1.22025	1.54936	1.23615	1.54687	1.43005	1.5483	1.44426	1.54728	1.40174	1.54826	1.4116
1.55037	1.26087	1.55034	1.27019	1.54759	1.34866	1.54924	1.45513	1.54821	1.47247	1.54921	1.40969
1.55143	1.28892	1.55142	1.30281	1.54903	1.4224	1.55027	1.53532	1.54926	1.50229	1.55026	1.42823
1.55235	1.32208	1.55241	1.33406	1.5502	1.46294	1.55108	1.51831	1.5503	1.51435	1.55113	1.42773
1.55342	1.35518	1.55341	1.35825	1.55098	1.5411	1.55234	1.52907	1.55131	1.48936	1.55225	1.42567
1.55439	1.38473	1.55441	1.40171	1.55185	1.46242	1.55323	1.5161	1.55235	1.5193	1.55319	1.42542
1.55541	1.42391	1.55536	1.4384	1.55285	1.56236	1.55422	1.54314	1.55326	1.53961	1.55418	1.43847
1.55642	1.46044	1.55644	1.47301	1.55399	1.58943	1.55522	1.53065	1.55426	1.62819	1.55521	1.44648
1.55746	1.50992	1.55738	1.50836	1.55459	1.65279	1.55629	1.5946	1.55529	1.64512	1.55622	1.44627
1.55834	1.55257	1.55827	1.55647	1.55592	1.63685	1.55724	1.63609	1.55626	1.62306	1.55726	1.4558
1.55943	1.60055	1.55941	1.60395	1.55686	1.6886	1.55816	1.6741	1.55726	1.58297	1.55825	1.45655
1.56039	1.64563	1.56044	1.63129	1.55797	1.72984	1.55928	1.64419	1.55826	1.56478	1.55929	1.4694
1.56137	1.6972	1.56138	1.69168	1.5587	1.73565	1.56031	1.671	1.55925	1.62658	1.56023	1.46564
1.56239	1.74104	1.56244	1.74269	1.56	1.80098	1.56123	1.70787	1.56031	1.60885	1.5613	1.48708
1.56347	1.80531	1.56337	1.80742	1.56086	1.82907	1.56224	1.66462	1.56127	1.6745	1.56223	1.48562
1.56438	1.8557	1.56435	1.84546	1.56195	1.92725	1.56328	1.69287	1.56233	1.70372	1.56326	1.49871
1.56537	1.91894	1.56537	1.90931	1.56263	1.85462	1.56424	1.68148	1.56328	1.74301	1.56421	1.49859
1.56639	1.97586	1.56636	1.96598	1.56389	1.95818	1.56528	1.7829	1.56425	1.71945	1.56525	1.52141
1.5674	2.04513	1.56742	2.03046	1.565	1.98756	1.56608	1.78331	1.56515	1.75032	1.5662	1.52891
1.56835	2.11728	1.56837	2.08285	1.56589	2.12208	1.56721	1.86032	1.56631	1.79367	1.56722	1.54045
1.56943	2.17895	1.56944	2.1756	1.56699	2.09688	1.56837	1.88473	1.56738	1.81267	1.56827	1.5507
1.57034	2.25363	1.57037	2.25281	1.56821	2.22516	1.5692	1.89771	1.56831	1.81973	1.56925	1.56301
1.57142	2.3307	1.57141	2.32513	1.56883	2.23702	1.57025	1.85852	1.56935	1.85706	1.57024	1.57824
1.57235	2.41105	1.5724	2.39176	1.57038	2.3872	1.57142	1.90679	1.57027	1.90849	1.57124	1.58816
1.57337	2.48435	1.57337	2.46263	1.57095	2.40337	1.57232	1.96818	1.57095	1.92699	1.5722	1.6178
1.57437	2.58405	1.5744	2.55237	1.57185	2.52895	1.57302	2.12062	1.57224	1.98648	1.57319	1.63493
1.5754	2.67483	1.57551	2.62856	1.57301	2.57852	1.5743	2.16929	1.57314	1.99319	1.57422	1.65428
1.5764	2.774	1.57646	2.74013	1.5737	2.61205	1.57524	2.19366	1.57429	2.05605	1.57518	1.65977
1.57737	2.85087	1.57748	2.83417	1.5749	2.70981	1.57628	2.21176	1.57533	2.04505	1.5762	1.69446
1.57836	2.96322	1.57842	2.94112	1.57578	2.73043	1.5774	2.1653	1.57647	2.14956	1.57719	1.70982
1.57934	3.05941	1.57936	3.0266	1.57717	2.88976	1.57824	2.25541	1.57718	2.12932	1.57822	1.73625
1.58043	3.16152	1.58031	3.14223	1.57792	2.97359	1.57935	2.307	1.57846	2.30686	1.57916	1.74612
1.58134	3.26927	1.58141	3.2325	1.57897	3.12486	1.58039	2.52937	1.57925	2.40469	1.58031	1.79389
1.58238	3.39867	1.58247	3.37156	1.57973	3.07951	1.58095	2.61678	1.58007	2.48199	1.58123	1.81675
1.58334	3.51747	1.58343	3.48245	1.58117	3.26468	1.58216	2.69726	1.5813	2.45621	1.5822	1.83177
1.58422	3.63292	1.58443	3.61332	1.58208	3.31315	1.58344	2.68475	1.58244	2.50549	1.58324	1.8563
1.58524	3.763	1.58541	3.74165	1.58276	3.49447	1.58414	2.74421	1.5832	2.57591	1.58424	1.89139
1.58629	3.89123	1.58652	3.87814	1.58394	3.49433	1.58529	2.78415	1.5842	2.63871	1.58518	1.9322
1.58732	4.02635	1.58747	4.00812	1.58466	3.78815	1.58622	2.95345	1.58529	2.75531	1.58619	1.95204
1.58835	4.14042	1.58832	4.11883	1.58568	3.90856	1.5873	3.07544	1.58664	2.90902	1.58723	2.00564
1.58946	4.31248	1.58943	4.27635	1.58622	3.95431	1.58811	3.21137	1.58724	2.99564	1.58825	2.05065
1.59039	4.45449	1.59056	4.41765	1.58798	4.1097	1.58923	3.24079	1.58796	3.03808	1.58925	2.09139
1.5912	4.62175	1.59142	4.59653	1.5894	4.34528	1.59044	3.28478	1.58932	3.15956	1.5902	2.11001
1.59225	4.76106	1.59245	4.73831	1.58998	4.39663	1.59114	3.41296	1.59024	3.22321	1.59129	2.17651
1.59333	4.93262	1.59347	4.93385	1.59041	4.61228	1.59214	3.42915	1.59135	3.34397	1.59226	2.21354
1.59429	5.08441	1.59435	5.07537	1.59255	4.88385	1.59324	3.58935	1.59258	3.32259	1.59321	2.28033
1.59547	5.24564	1.59544	5.26425	1.59407	5.03706	1.59447	3.68227	1.59352	3.55652	1.59422	2.31815
1.59636	5.4076	1.59635	5.40456	1.59547	5.22854	1.59536	3.94382	1.59421	3.69116	1.59525	2.39524
1.59744	5.62288	1.59747	5.61786	1.5966	5.21587	1.59584	4.03003	1.59567	3.92547	1.59615	2.44719
1.5984	5.80455	1.59857	5.77824	1.59748	5.70184	1.59701	4.2402	1.59624	4.02276	1.59712	2.50851
1.59906	5.99428	1.59956	5.99713	1.59824	5.70129	1.59817	4.2953	1.59724	4.04594	1.59818	2.57504
1.60026	6.19273	1.6003	6.18999	1.59937	6.18578	1.59875	4.489	1.59816	4.11235	1.59935	2.63284
1.60114	6.36285	1.60128	6.40855	1.60022	6.31209	1.60033	4.59809	1.59957	4.23461	1.60024	2.7089
1.60236	6.56641	1.60248	6.61408	1.60161	6.75283	1.6014	4.81911	1.60022	4.50011	1.60127	2.79363
1.60341	6.73793	1.60338	6.77807	1.60219	6.64401	1.60229	4.95321	1.60134	4.73804	1.60222	2.88543
1.60437	6.99716	1.60444	7.00653	1.60336	7.14966	1.60331	5.15325	1.60216	4.96779	1.60327	2.95259
1.60528	7.21382	1.60572	7.17876	1.6043	7.32515	1.60436	5.3704	1.6033	5.0541	1.60417	3.04788
1.60614	7.45845	1.6066	7.45453	1.6056	7.808	1.60479	5.71709	1.60422	5.23565	1.60513	3.12506
1.6072	7.67	1.60765	7.67195	1.60636	7.96849	1.60605	5.81351	1.60529	5.28055	1.60621	3.23469
1.60817	7.9069	1.60843	7.96567	1.60733	8.47222	1.60696	6.00905	1.60642	5.57263	1.60724	3.30706
1.60919	8.09504	1.60906	8.17082	1.60848	8.66215	1.60831	6.29567	1.60748	5.70252	1.60815	3.43877
1.61019	8.3639	1.61039	8.44372	1.60909	9.02277	1.61142	6.59526	1.60832	6.04136	1.60922	3.52987
1.61147	8.59213	1.61121	8.62532	1.61048	9.25812	1.61177	7.1128	1.60935	6.13417	1.61019	3.65383
1.61208	8.87279	1.61257	8.94277	1.61119	9.81821	1.61244	7.4437	1.61064	6.52765	1.61119	3.75284
1.61331	9.10841	1.6135	9.2228	1.61252	10.2984	1.6138	8.00103	1.61111	6.67137	1.612	3.87774
1.61441	9.38714	1.61425	9.70511	1.61335	10.4941	1.61465	8.10405	1.61161	7.20756	1.61319	4.01328
1.61524	9.6599	1.6152	10.0003	1.61456	11.0831	1.61576	8.4145	1.61321	7.41418	1.61432	4.12699
1.61637	9.96443	1.61635	10.4194	1.6152	11.3063	1.61683	8.61321	1.61382	8.03826	1.61518	4.27185
1.61733	10.2699	1.61831	10.6983	1.6165	11.9287	1.61788	9.2515	1.61611	8.59569	1.61606	4.3967
1.61848	10.6294	1.61996	11.0781	1.61818	12.1486	1.61915	9.5627	1.61814	9.19676	1.6171	4.58484
1.61998	10.9966	1.62096	11.4318	1.6183	12.9763	1.61967	10.1436	1.61884	9.58922	1.61805	4.74035
1.62194	11.387	1.62186	11.8256	1.61923	13.3008	1.62096	10.41	1.61983	10.0404	1.61918	4.91669
1.62284	11.8042	1.62295	12.2605	1.62059	13.8227	1.6217	10.9454	1.62082	10.4292	1.62008	5.0575
1.62394	12.0752	1.62382	12.6381	1.62135	13.7621	1.62272	11.2507	1.62165	10.6726	1.62122	5.26359
1.62489	12.4462	1.62487	12.9567	1.62278	14.5403	1.62382	11.5829	1.6228	10.9822	1.62217	5.39325
1.62599	12.7545	1.62599	13.2481	1.62351	15.0212	1.62485	11.8697	1.62368	11.3537	1.623	5.62151
1.62688	13.1167	1.62689	13.5795	1.62461	15.5364	1.62591	12.4479	1.62484	11.9381	1.62423	5.77939
1.62792	13.4224	1.62795	13.8996	1.62545	15.8182	1.62681	13.0596	1.6256	12.0343	1.62504	6.03079
1.62882	13.7988	1.62889	14.3264	1.62664	16.454	1.62756	13.6938	1.62681	12.6052	1.62616	6.20989
1.62986	14.1551	1.62977	14.6485	1.62736	17.3095	1.62869	14.3802	1.62807	13.0835	1.62717	6.38677
1.63092	14.517	1.63082	15.1424	1.62837	17.5181	1.63019	14.6425	1.62883	13.7529	1.62811	6.60477
1.63184	14.7886	1.63183	15.4608	1.6294	18.1497	1.63072	15.2019	1.62994	13.923	1.62939	6.84257
1.63293	15.2231	1.63297	15.8755	1.63062	18.3396	1.63215	15.2695	1.63099	14.5841	1.63022	7.11233
1.63392	15.5296	1.63388	16.129	1.63178	19.2521	1.6329	16.1707	1.63167	14.8741	1.63085	7.34066
1.63499	15.873	1.63482	16.5598	1.63221	19.6217	1.63378	16.7277	1.63274	15.6618	1.63209	7.63021
1.63591	16.2317	1.63588	16.9474	1.63378	20.8781	1.63482	17.8753	1.63381	16.1908	1.63301	7.88801
1.63691	16.6562	1.63681	17.363	1.63438	21.3325	1.63569	18.3004	1.6346	17.1952	1.63406	8.18941
1.63781	17.0659	1.63777	17.7269	1.63553	22.5728	1.63667	19.0079	1.63566	17.8582	1.63505	8.40979
1.63905	17.3772	1.63889	18.1404	1.63569	22.1688	1.63775	19.3373	1.63614	18.3789	1.63616	8.78232
1.63988	17.7557	1.63988	18.589	1.63754	23.7326	1.63813	19.9687	1.63778	19.0292	1.63723	9.09041
1.64092	18.1205	1.64082	18.963	1.63832	23.9464	1.63976	20.34	1.63921	19.532	1.63804	9.57426
1.64182	18.5052	1.64183	19.3492	1.6388	25.7192	1.64061	21.151	1.63982	20.4023	1.6391	9.84757
1.64294	18.8114	1.64269	19.7241	1.64087	25.779	1.64183	21.8611	1.64153	21.0182	1.63956	10.3496
1.644	19.2687	1.64383	20.2545	1.64136	27.0779	1.64305	22.7396	1.64181	22.0994	1.64194	10.6941
1.64481	19.6551	1.64479	20.5624	1.64209	26.9158	1.64388	23.0694	1.64297	22.3536	1.64376	11.2081
1.64587	20.1406	1.64572	21.1755	1.64227	27.9615	1.64433	23.9518	1.64375	23.3	1.64475	11.5358
1.64687	20.4351	1.64698	21.5067	1.64327	28.2089	1.64565	24.4491	1.64479	23.9176	1.6457	12.0728
1.64788	20.8013	1.64748	21.791	1.64429	29.5554	1.64683	25.5204	1.64565	25.085	1.64672	12.3937
1.64877	21.0584	1.64898	22.0396	1.64529	30.4541	1.64699	26.3153	1.64624	26.1316	1.64761	12.7399
1.64999	21.3088	1.64976	22.4795	1.64629	30.8924	1.648	27.0407	1.64741	27.4735	1.64872	12.9395
1.6502	21.4183	1.6497	22.6788	1.64773	31.4698	1.64906	27.8255	1.64768	28.2848	1.64969	13.3529
1.65019	21.4488	1.65104	22.877	1.64781	32.8499	1.65059	28.807	1.64905	29.4679	1.65041	13.3648
1.64967	21.3501	1.64971	22.7254	1.64825	33.1984	1.65071	28.9768	1.64979	30.2741	1.65064	13.4788
1.64869	21.1326	1.64873	22.6534	1.64969	33.9029	1.65076	29.3769	1.65036	30.7416	1.65041	13.3052
1.64771	20.8192	1.6477	22.3148	1.65046	34.7888	1.65078	28.8027	1.65062	30.9104	1.65009	13.24
1.64672	20.4241	1.64685	21.9945	1.65064	35.0513	1.65016	28.9811	1.65046	30.8276	1.64905	12.9322
1.64561	20.0853	1.64556	21.8384	1.65081	35.6004	1.64786	28.1117	1.65007	30.5996	1.64802	12.684
1.64464	19.5843	1.64452	21.3548	1.64979	34.7552	1.64815	28.285	1.64892	29.6463	1.64705	12.3139
1.64365	19.1295	1.64372	20.8373	1.64878	35.7486	1.64717	27.7862	1.64791	28.827	1.64603	11.8712
1.64271	18.5934	1.64278	20.2382	1.64762	34.7773	1.64613	27.4505	1.64704	27.5084	1.64505	11.3298
1.64173	18.3077	1.64173	19.7826	1.64695	34.2122	1.64471	25.8394	1.64595	26.349	1.644	10.9238
1.64067	17.877	1.64088	19.2633	1.64539	33.3325	1.64422	24.985	1.64485	24.8955	1.64311	10.4765
1.63962	17.5273	1.63984	18.8726	1.64445	33.2678	1.64307	23.6316	1.64377	24.2473	1.6419	10.0805
1.63861	17.0758	1.63863	18.3683	1.64244	31.684	1.64253	23.035	1.643	23.0969	1.64106	9.6858
1.6377	16.6887	1.63763	18.0459	1.64238	30.9603	1.64097	21.8635	1.64208	22.0742	1.64005	9.2148
1.63672	16.2484	1.6367	17.5556	1.64197	29.6283	1.63961	21.0648	1.64107	21.1062	1.639	8.88049
1.6358	15.8203	1.63573	17.1252	1.64061	28.7908	1.63912	19.8932	1.64079	20.0705	1.63809	8.51679
1.63471	15.4617	1.63463	16.6015	1.6395	27.2961	1.63794	18.9886	1.63906	19.3577	1.63702	8.22874
1.63366	15.188	1.63375	16.1968	1.63836	26.3733	1.63703	17.9708	1.63831	18.6227	1.636	7.8301
1.63273	14.8262	1.63268	15.764	1.63767	25.2969	1.63578	16.8834	1.63703	18.1155	1.63507	7.55499
1.6316	14.4669	1.63153	15.3672	1.63675	23.9506	1.63524	16.2766	1.63572	17.1521	1.63404	7.19823
1.63066	14.1274	1.63066	15.0038	1.63561	22.5572	1.63415	15.5786	1.635	16.488	1.63307	6.92526
1.62962	13.7148	1.62954	14.6392	1.63458	21.4212	1.63308	15.1997	1.63414	15.3909	1.63208	6.59403
1.62871	13.43	1.62872	14.2674	1.63349	20.6053	1.63201	14.5321	1.63326	14.6816	1.63113	6.40875
1.6278	13.0099	1.6276	13.7595	1.63259	19.4034	1.63109	14.1235	1.63207	13.6445	1.63003	6.09748
1.62663	12.8071	1.62675	13.3942	1.63154	18.8454	1.62983	13.1916	1.63093	13.2833	1.62898	5.82388
1.62562	12.4637	1.62583	13.0166	1.63053	17.831	1.62921	12.5525	1.63004	12.5928	1.62804	5.54233
1.62462	12.186	1.62468	12.7445	1.62941	17.5447	1.62812	11.7249	1.62961	12.5039	1.62712	5.30935
1.62364	11.8499	1.62372	12.3803	1.62958	16.4186	1.62707	11.6294	1.62805	11.8911	1.62605	4.98272
1.62274	11.5293	1.62265	12.15	1.62762	16.1452	1.62607	11.044	1.62689	11.2605	1.62501	4.7029
1.62164	11.1944	1.62167	11.7806	1.62657	15.5053	1.62463	10.7845	1.62611	10.4847	1.62401	4.45432
1.62069	10.8998	1.62077	11.4123	1.62555	15.247	1.62403	10.1654	1.62514	10.0164	1.62225	4.2004
1.6197	10.5983	1.61975	10.9819	1.62477	14.3692	1.62301	9.65412	1.62416	9.73693	1.62051	3.95997
1.61867	10.3734	1.61861	10.7172	1.62344	13.8969	1.6221	9.01547	1.62322	9.34359	1.61951	3.6822
1.6177	10.0842	1.61769	10.4359	1.6227	13.2444	1.62116	8.57254	1.62212	9.08794	1.61845	3.49616
1.61669	9.8168	1.61663	10.113	1.62071	12.9959	1.6201	8.32178	1.62109	8.80798	1.61754	3.2515
1.61576	9.52964	1.61571	9.82681	1.62064	12.5861	1.61923	7.97533	1.62005	8.33149	1.61653	3.07579
1.61469	9.1934	1.61482	9.54721	1.61985	11.9286	1.61803	7.73945	1.61909	7.61313	1.61555	2.9194
1.61374	8.95935	1.61371	9.25644	1.61865	11.466	1.61694	7.39354	1.61811	7.21444	1.61453	2.78591
1.61274	8.64516	1.61276	8.87622	1.6176	10.8062	1.61609	7.05476	1.61714	6.79292	1.61359	2.61675
1.61165	8.45223	1.61171	8.63068	1.61677	10.6302	1.61498	6.50445	1.61617	6.64078	1.61249	2.47871
1.61069	8.1738	1.61073	8.35608	1.6156	9.84243	1.6142	6.16158	1.61507	6.27174	1.61155	2.3237
1.60973	7.95331	1.60977	8.13253	1.61487	9.78808	1.61296	5.76521	1.61396	6.0023	1.61049	2.21816
1.60872	7.6915	1.6087	7.81946	1.61389	9.27189	1.61222	5.63946	1.61308	5.49056	1.60952	2.06999
1.60772	7.43929	1.60768	7.62784	1.61263	8.92445	1.61104	5.3451	1.61239	5.1289	1.60861	1.95057
1.6067	7.16705	1.60672	7.35181	1.61164	8.23081	1.61	5.17229	1.61112	4.63688	1.60746	1.82089
1.60576	6.97306	1.60577	7.10821	1.61079	8.15598	1.60907	4.66538	1.60883	4.41071	1.60652	1.72911
1.60468	6.73301	1.60466	6.81661	1.60966	7.68234	1.60794	4.3076	1.60752	4.1698	1.60547	1.61143
1.60374	6.52694	1.60364	6.62292	1.6087	7.55645	1.60708	3.89065	1.60638	3.99488	1.60447	1.49498
1.6027	6.30807	1.60272	6.39551	1.60762	7.12879	1.60465	3.69297	1.60556	3.72994	1.60349	1.38981
1.60172	6.11866	1.6017	6.17538	1.60678	7.00564	1.60357	3.51305	1.60482	3.3974	1.60259	1.28934
1.6007	5.90934	1.60071	5.95209	1.60569	6.5953	1.60252	3.35356	1.60348	3.21803	1.60154	1.20578
1.59976	5.66495	1.59974	5.75562	1.60447	6.20814	1.60148	3.09849	1.60268	3.0031	1.60054	1.11376
1.59874	5.48862	1.59877	5.55206	1.60375	6.00259	1.60051	2.7734	1.60167	2.78371	1.59962	1.0303
1.59776	5.29163	1.59777	5.30617	1.6026	5.61785	1.59948	2.56357	1.60078	2.60385	1.59851	0.94344
1.59672	5.10761	1.59672	5.11401	1.60166	5.50453	1.5988	2.3976	1.59963	2.52038	1.59757	0.86614
1.59568	4.90268	1.59574	4.91247	1.60073	5.29048	1.59749	2.29924	1.59863	2.34095	1.59653	0.78434
1.59472	4.76234	1.59477	4.72475	1.59963	5.13133	1.59645	2.18234	1.59763	2.19729	1.59557	0.72188
1.59368	4.55855	1.59376	4.48821	1.59857	4.60568	1.59546	2.06785	1.59701	1.99171	1.59452	0.64804
1.5927	4.35948	1.59267	4.31098	1.59782	4.57402	1.59452	1.87795	1.59562	1.86381	1.59353	0.58699
1.59168	4.12945	1.59096	4.07056	1.59668	4.29835	1.59349	1.72384	1.59461	1.71671	1.59251	0.51525
1.59064	3.97065	1.58905	3.87437	1.59565	4.21355	1.59254	1.56415	1.59353	1.61785	1.59154	0.45932
1.58894	3.75469	1.58813	3.65446	1.59472	3.90291	1.59162	1.47066	1.59255	1.45407	1.59054	0.39903
1.58716	3.60054	1.5872	3.50177	1.59353	3.86553	1.59058	1.32582	1.59161	1.36684	1.58954	0.32689
1.58616	3.42326	1.58605	3.30658	1.5927	3.62235	1.58947	1.26917	1.59057	1.22072	1.58851	0.25615
1.58501	3.27214	1.58511	3.15838	1.59161	3.37771	1.58856	1.15394	1.58984	1.17472	1.58753	0.19626
1.58414	3.09086	1.58412	3.01182	1.59064	3.17608	1.58739	1.08966	1.58856	1.06186	1.58572	0.14155
1.5831	2.94109	1.58297	2.88622	1.58974	3.09484	1.58655	0.95102	1.58752	0.97124	1.58403	0.08986
1.58214	2.81836	1.58211	2.73666	1.58865	2.8503	1.58562	0.86082	1.58654	0.85465	1.58306	0.03677
1.58118	2.69971	1.58117	2.63154	1.58757	2.61533	1.58453	0.75046	1.58553	0.7463	1.58207	-0.01444
1.58014	2.581	1.58018	2.50949	1.58597	2.45815	1.58357	0.6802	1.58463	0.66942	1.58105	-0.06504
1.57916	2.47777	1.57922	2.39508	1.58396	2.24899	1.58255	0.60672	1.58367	0.61153	1.58003	-0.11056
1.57821	2.36128	1.57817	2.2826	1.58312	2.15077	1.58144	0.54386	1.5826	0.56954	1.57911	-0.14367
1.57717	2.25139	1.57723	2.17965	1.582	1.93948	1.58049	0.47085	1.58158	0.47914	1.57805	-0.17132
1.57618	2.14971	1.57619	2.07331	1.58116	1.9138	1.57947	0.39393	1.58051	0.3526	1.57711	-0.20562
1.57509	2.04011	1.57514	1.95874	1.5799	1.67394	1.57852	0.31309	1.5796	0.23296	1.57604	-0.23883
1.57417	1.94939	1.57414	1.86663	1.57917	1.60676	1.57756	0.23123	1.57858	0.14527	1.57513	-0.27251
1.5732	1.83899	1.57319	1.77694	1.5787	1.5069	1.57656	0.15502	1.57613	0.08461	1.57408	-0.30072
1.57213	1.76899	1.57221	1.68823	1.57713	1.4747	1.57559	0.08698	1.57508	0.03863	1.57311	-0.32963
1.57121	1.67414	1.57119	1.59464	1.57608	1.31425	1.5739	0.02453	1.57404	-0.03338	1.57208	-0.35457
1.57013	1.59428	1.57022	1.51699	1.5751	1.28433	1.57207	-0.03709	1.5731	-0.12026	1.5711	-0.37913
1.56923	1.50544	1.56922	1.43026	1.574	1.16133	1.57104	-0.08764	1.57204	-0.19418	1.57011	-0.4022
1.56819	1.42423	1.5682	1.35414	1.57318	1.08473	1.5701	-0.14048	1.56959	-0.23942	1.56898	-0.42759
1.56719	1.34154	1.56714	1.26924	1.5722	0.94668	1.5691	-0.19963	1.56857	-0.25334	1.56808	-0.45162
1.5662	1.27022	1.56612	1.19981	1.57121	0.9045	1.56807	-0.25596	1.56756	-0.29827	1.56712	-0.4727
1.56516	1.19687	1.56517	1.12689	1.57025	0.82291	1.56704	-0.2959	1.56661	-0.34137	1.56618	-0.49409
1.56417	1.13724	1.56418	1.0581	1.56925	0.78307	1.5662	-0.31422	1.56566	-0.41239	1.56518	-0.51282
1.56319	1.06511	1.56323	0.99227	1.56818	0.6933	1.56493	-0.3347	1.56332	-0.44617	1.56417	-0.53509
1.56219	1.00099	1.56221	0.93007	1.56733	0.63633	1.56408	-0.3668	1.56225	-0.4894	1.5631	-0.55352
1.56128	0.93612	1.56117	0.86953	1.5662	0.55847	1.5632	-0.40614	1.56113	-0.50995	1.56211	-0.577
1.56015	0.87068	1.5602	0.80494	1.56528	0.48047	1.5621	-0.45007	1.56017	-0.56158	1.56105	-0.59062
1.55924	0.81702	1.55919	0.74723	1.56421	0.42993	1.56114	-0.47816	1.55911	-0.61413	1.56017	-0.61141
1.55819	0.75854	1.55821	0.69418	1.56324	0.37512	1.56025	-0.50701	1.55664	-0.67425	1.55923	-0.62566
1.5572	0.71203	1.55723	0.64852	1.5622	0.30397	1.55909	-0.51501	1.55569	-0.66978	1.55819	-0.64443
1.5562	0.66074	1.55618	0.5939	1.56122	0.22322	1.55809	-0.54628	1.55462	-0.68662	1.55721	-0.65721
1.55513	0.61059	1.55519	0.54825	1.55944	0.17019	1.55691	-0.56664	1.5535	-0.68193	1.55616	-0.67477
1.55414	0.5617	1.5542	0.50017	1.55771	0.11764	1.55625	-0.61614	1.55259	-0.73297	1.55514	-0.68718
1.5532	0.51644	1.55326	0.44867	1.5567	0.07809	1.55538	-0.64718	1.55162	-0.71757	1.5541	-0.69961
1.55225	0.46932	1.55221	0.38872	1.55573	0.02534	1.55416	-0.67991	1.55058	-0.74824	1.55318	-0.71291
1.55119	0.42158	1.55129	0.34278	1.55465	-0.01336	1.55325	-0.68179	1.54956	-0.77703	1.55209	-0.73096
1.55019	0.37314	1.54942	0.29951	1.55365	-0.06209	1.55216	-0.70099	1.5486	-0.79748	1.55114	-0.74351
1.54922	0.33083	1.54771	0.25793	1.55269	-0.09646	1.55125	-0.71509	1.54768	-0.78618	1.55017	-0.74934
1.54741	0.28589	1.54664	0.2153	1.55176	-0.11657	1.54994	-0.7522	1.54669	-0.79695	1.54914	-0.76232
1.54572	0.24313	1.54563	0.17556	1.55059	-0.14753	1.54912	-0.76826	1.54563	-0.81379	1.54826	-0.7722
1.54461	0.20318	1.54467	0.13674	1.5497	-0.18403	1.5481	-0.78741	1.54459	-0.84287	1.54715	-0.78696
1.54364	0.16465	1.54375	0.10043	1.54877	-0.21138	1.54716	-0.78851	1.54359	-0.85749	1.54612	-0.79251
1.54261	0.12886	1.54273	0.07267	1.54775	-0.23698	1.54618	-0.79115	1.54246	-0.89392	1.54509	-0.81091
1.54154	0.09558	1.54175	0.0518	1.54675	-0.26991	1.54521	-0.80947	1.54164	-0.90369	1.54416	-0.81847
1.54068	0.06989	1.54072	0.02684	1.54574	-0.30649	1.54425	-0.81396	1.54064	-0.87806	1.54315	-0.8269
1.53957	0.04572	1.53963	0.001	1.54495	-0.32391	1.54315	-0.83682	1.53964	-0.87767	1.54219	-0.83077
1.53868	0.01941	1.53871	-0.02723	1.54381	-0.35174	1.54194	-0.8422	1.5387	-0.87205	1.54114	-0.84535
1.53766	-0.00479	1.53764	-0.05258	1.54205	-0.36524	1.54111	-0.87539	1.53762	-0.91805	1.54015	-0.85444
1.53669	-0.02869	1.53673	-0.07519	1.54177	-0.39826	1.53984	-0.85912	1.5366	-0.93072	1.53915	-0.86418
1.53568	-0.05129	1.53568	-0.09685	1.54092	-0.39111	1.53928	-0.8577	1.5356	-0.96581	1.53819	-0.87053
1.53471	-0.07374	1.5347	-0.11919	1.53975	-0.43143	1.53828	-0.82967	1.53459	-0.96565	1.53718	-0.87981
1.53368	-0.09456	1.53362	-0.13921	1.53862	-0.44233	1.53634	-0.87066	1.53359	-0.97995	1.53621	-0.88628
1.53271	-0.1154	1.53273	-0.15826	1.53771	-0.48216	1.53447	-0.86638	1.53262	-0.96596	1.53519	-0.89099
1.53177	-0.13399	1.5317	-0.17638	1.53706	-0.45964	1.53354	-0.93481	1.53154	-0.96793	1.53416	-0.90281
1.53071	-0.15245	1.53072	-0.19661	1.53527	-0.48645	1.53256	-0.94098	1.5306	-0.96421	1.53321	-0.90754
1.52978	-0.16877	1.52973	-0.21366	1.53484	-0.47564	1.53159	-0.95716	1.52954	-0.97755	1.53219	-0.91882
1.52868	-0.18609	1.52876	-0.2295	1.53311	-0.5262	1.53065	-0.93188	1.52859	-0.98365	1.53118	-0.92046
1.52773	-0.20343	1.52774	-0.24532	1.53114	-0.52104	1.52952	-0.95346	1.52771	-0.98732	1.53012	-0.93218
1.52672	-0.21976	1.52671	-0.2607	1.53019	-0.5683	1.52856	-0.976	1.52661	-0.99501	1.5291	-0.93453
1.52568	-0.23486	1.52572	-0.27525	1.52934	-0.55899	1.52759	-1.01237	1.52559	-1.00125	1.52818	-0.94709
1.5247	-0.24945	1.52474	-0.28926	1.52804	-0.59487	1.52655	-1.00012	1.52463	-1.02284	1.5272	-0.94986
1.52374	-0.26359	1.52379	-0.30529	1.52719	-0.60205	1.52545	-1.03728	1.52362	-0.99899	1.52613	-0.95656
1.52268	-0.27752	1.52263	-0.31872	1.5263	-0.62413	1.52458	-1.03317	1.52263	-1.01777	1.52509	-0.95853
1.52169	-0.29094	1.52178	-0.3302	1.52518	-0.63433	1.52366	-1.01916	1.52152	-1.0049	1.52416	-0.96772
1.52071	-0.30355	1.52086	-0.34078	1.52416	-0.65346	1.52256	-1.00901	1.52061	-1.05807	1.52326	-0.97372
1.5197	-0.31684	1.51978	-0.35334	1.52321	-0.67277	1.52163	-0.98616	1.51957	-1.04033	1.52215	-0.97834
1.51872	-0.32761	1.51864	-0.36448	1.52238	-0.66187	1.52058	-1.01961	1.51856	-1.08179	1.52117	-0.9829
1.51766	-0.33859	1.51772	-0.37734	1.52123	-0.6845	1.51947	-1.02901	1.51761	-1.08614	1.5203	-0.98361
1.51667	-0.34952	1.51681	-0.38808	1.52009	-0.69422	1.51858	-1.07773	1.51677	-1.0808	1.51921	-0.99046
1.51574	-0.3613	1.5157	-0.39873	1.51918	-0.71915	1.5176	-1.07427	1.5156	-1.04116	1.51816	-0.99106
1.51474	-0.3714	1.5147	-0.40771	1.51842	-0.70108	1.51647	-1.04937	1.51448	-1.06032	1.51724	-1.00252
1.51373	-0.38105	1.51383	-0.41604	1.51723	-0.74023	1.51563	-1.00681	1.51362	-1.08871	1.51619	-1.00219
1.51277	-0.39082	1.51275	-0.42444	1.51594	-0.7308	1.51453	-1.01984	1.51256	-1.1212	1.5152	-1.01615
1.51167	-0.39995	1.51174	-0.43382	1.51526	-0.75888	1.51357	-1.03495	1.51156	-1.12266	1.51417	-1.00663
1.51072	-0.40826	1.5108	-0.44323	1.5143	-0.72926	1.5125	-1.08245	1.51057	-1.145	1.51322	-1.01621
1.50975	-0.41697	1.5097	-0.45088	1.51325	-0.7763	1.51153	-1.08507	1.50962	-1.1278	1.5123	-1.0094
1.50867	-0.42694	1.50872	-0.45977	1.51225	-0.76702	1.51026	-1.10628	1.50866	-1.07353	1.51044	-1.02725
1.50773	-0.43525	1.50769	-0.46782	1.5112	-0.77071	1.50956	-1.08915	1.50758	-1.06948	1.5086	-1.02346
1.50671	-0.4432	1.50677	-0.47709	1.5102	-0.75502	1.50868	-1.072	1.50657	-1.06614	1.5076	-1.03998
1.50575	-0.45041	1.50579	-0.48043	1.5092	-0.7624	1.50753	-1.07502	1.50555	-1.11313	1.50659	-1.04085
1.50477	-0.45868	1.50479	-0.48983	1.50818	-0.78089	1.50652	-1.07185	1.50459	-1.08428	1.50558	-1.04769
1.50369	-0.46656	1.50375	-0.49866	1.50723	-0.77347	1.50554	-1.1088	1.50342	-1.11666	1.50462	-1.04209
1.50273	-0.4758	1.50275	-0.50749	1.50616	-0.79062	1.50453	-1.111	1.50259	-1.11579	1.5035	-1.05583
1.50174	-0.48273	1.50182	-0.51267	1.50534	-0.78939	1.50359	-1.14169	1.50172	-1.12024	1.50257	-1.05966
1.50073	-0.49005	1.50076	-0.52088	1.50419	-0.81002	1.50253	-1.11462	1.50059	-1.10944	1.50153	-1.06445
1.49977	-0.4966	1.49983	-0.52703	1.50324	-0.77329	1.50158	-1.10863	1.49975	-1.11084	1.50057	-1.06511
1.4988	-0.50295	1.49877	-0.53202	1.50217	-0.81238	1.50061	-1.09642	1.49858	-1.11364	1.49954	-1.07119
1.49774	-0.50935	1.49782	-0.53725	1.5012	-0.81375	1.49953	-1.1154	1.49758	-1.12872	1.49851	-1.07324
1.49682	-0.51584	1.49668	-0.54602	1.50016	-0.84099	1.49863	-1.10376	1.49655	-1.14522	1.49759	-1.0668
1.49576	-0.52215	1.49577	-0.55116	1.49906	-0.79836	1.49766	-1.12079	1.49543	-1.17231	1.49657	-1.07768
1.49476	-0.5278	1.4948	-0.55559	1.49828	-0.83724	1.49658	-1.12073	1.49464	-1.16725	1.49552	-1.07398
1.4938	-0.53415	1.49383	-0.5621	1.4972	-0.83748	1.49567	-1.14359	1.49376	-1.14302	1.49454	-1.08469
1.49266	-0.54185	1.49278	-0.56767	1.4962	-0.84486	1.49455	-1.13437	1.4926	-1.13906	1.49356	-1.08226
1.49175	-0.54797	1.49186	-0.57535	1.49517	-0.81717	1.49358	-1.13922	1.49168	-1.10677	1.49259	-1.09836
1.49079	-0.55171	1.49083	-0.57817	1.49426	-0.85859	1.49253	-1.13864	1.49061	-1.13729	1.49153	-1.09957
1.48983	-0.5574	1.4898	-0.58519	1.49322	-0.87589	1.49153	-1.10747	1.48962	-1.1281	1.49055	-1.10258
1.4888	-0.56262	1.48873	-0.58909	1.49203	-0.85604	1.49059	-1.12278	1.48858	-1.17541	1.48955	-1.09515
1.48773	-0.56748	1.48783	-0.59569	1.49115	-0.86109	1.48953	-1.13752	1.48763	-1.17691	1.48851	-1.10267
1.48676	-0.57198	1.48683	-0.60033	1.49025	-0.85849	1.48854	-1.18974	1.48661	-1.19276	1.48755	-1.10242
1.48566	-0.57832	1.48571	-0.6064	1.48917	-0.88746	1.48757	-1.17099	1.48564	-1.16572	1.48657	-1.11055
1.48472	-0.58358	1.48484	-0.61022	1.4881	-0.84536	1.48658	-1.16056	1.48464	-1.13628	1.48555	-1.10946
1.48381	-0.58781	1.48382	-0.61578	1.48714	-0.87883	1.48562	-1.13219	1.48358	-1.12576	1.48447	-1.11539
1.48283	-0.59322	1.4828	-0.62	1.48632	-0.86242	1.48455	-1.1393	1.4826	-1.1417	1.48351	-1.11716
1.48189	-0.59758	1.48172	-0.6238	1.48512	-0.89244	1.48365	-1.12891	1.48156	-1.17414	1.48255	-1.11045
1.4808	-0.60292	1.48077	-0.62708	1.48426	-0.86929	1.4826	-1.13775	1.48049	-1.21747	1.48156	-1.11731
1.47979	-0.60691	1.4798	-0.63392	1.48322	-0.89778	1.48155	-1.12816	1.47956	-1.23375	1.48047	-1.11414
1.47873	-0.61451	1.47886	-0.64238	1.4822	-0.87569	1.48059	-1.13763	1.47849	-1.18358	1.47955	-1.12613
1.47781	-0.62092	1.47776	-0.64602	1.48122	-0.89137	1.47958	-1.13727	1.47761	-1.1516	1.4785	-1.12051
1.47677	-0.62546	1.47682	-0.65109	1.48022	-0.89052	1.47861	-1.15575	1.47662	-1.11908	1.47756	-1.12986
1.47578	-0.62913	1.47585	-0.65314	1.47923	-0.8949	1.47754	-1.17844	1.47557	-1.16257	1.4766	-1.12864
1.47483	-0.63313	1.47483	-0.65898	1.47819	-0.88439	1.4767	-1.15375	1.47468	-1.15659	1.47554	-1.13066
1.47383	-0.6356	1.47374	-0.65871	1.47715	-0.91057	1.47553	-1.14468	1.4736	-1.18772	1.47459	-1.12443
1.47276	-0.64195	1.47277	-0.6647	1.47626	-0.92874	1.47446	-1.10921	1.47259	-1.14782	1.47347	-1.12818
1.47179	-0.64654	1.47182	-0.66872	1.4753	-0.8747	1.47353	-1.16796	1.47148	-1.1629	1.47257	-1.1277
1.47075	-0.65255	1.47075	-0.67303	1.47416	-0.8836	1.47259	-1.16988	1.47063	-1.16236	1.4716	-1.13271
1.46974	-0.65465	1.46978	-0.67546	1.47302	-0.90322	1.47158	-1.21137	1.46979	-1.17401	1.47058	-1.13348
1.46889	-0.65905	1.46881	-0.68108	1.4721	-0.95653	1.4706	-1.19604	1.46859	-1.16172	1.46964	-1.13922
1.4678	-0.66391	1.46781	-0.68512	1.47126	-0.88373	1.46965	-1.18543	1.46761	-1.16947	1.46856	-1.14113
1.46684	-0.66601	1.46674	-0.68776	1.47019	-0.92109	1.46857	-1.1348	1.46664	-1.18776	1.46757	-1.13428
1.46573	-0.6687	1.46582	-0.69069	1.46923	-0.91759	1.46743	-1.13865	1.46553	-1.17483	1.46659	-1.14101
1.46473	-0.67135	1.46487	-0.69637	1.46825	-0.93405	1.46656	-1.16005	1.4646	-1.1878	1.46555	-1.13469
1.46377	-0.67724	1.46389	-0.70343	1.46722	-0.88036	1.46529	-1.20938	1.46368	-1.23221	1.46455	-1.14696
1.46272	-0.68169	1.4627	-0.70665	1.46606	-0.93236	1.46456	-1.21263	1.46261	-1.24486	1.46358	-1.13991
1.46178	-0.68636	1.46171	-0.71109	1.4652	-0.95095	1.46372	-1.22827	1.46183	-1.1692	1.46255	-1.15221
1.46083	-0.69045	1.46082	-0.71084	1.46439	-0.91834	1.46265	-1.20024	1.46056	-1.14765	1.46159	-1.14692
1.45977	-0.69244	1.4599	-0.71597	1.4632	-0.89084	1.46161	-1.15204	1.45963	-1.14749	1.46053	-1.1473
1.45878	-0.69329	1.45881	-0.71469	1.46209	-0.92111	1.46056	-1.14072	1.45842	-1.1917	1.45956	-1.14213
1.45776	-0.69878	1.45787	-0.72227	1.46126	-0.95664	1.4594	-1.14879	1.45759	-1.17068	1.45853	-1.14889
1.45676	-0.70467	1.4569	-0.72581	1.4603	-0.91293	1.4585	-1.20438	1.45637	-1.24296	1.45756	-1.14711
1.45591	-0.7096	1.45582	-0.73195	1.45926	-0.92881	1.45747	-1.19592	1.45557	-1.25549	1.45653	-1.15291
1.45479	-0.71089	1.45491	-0.73475	1.45797	-0.92624	1.45658	-1.21753	1.45449	-1.21287	1.45555	-1.14974
1.45375	-0.71432	1.45384	-0.73828	1.45716	-0.95843	1.45562	-1.18182	1.45359	-1.1385	1.45451	-1.15685
1.45268	-0.71797	1.45293	-0.73764	1.45641	-0.8973	1.45456	-1.16808	1.45269	-1.13859	1.45354	-1.15493
1.45181	-0.71977	1.45182	-0.74154	1.4553	-0.9462	1.4535	-1.14095	1.45156	-1.18036	1.4526	-1.146
1.45077	-0.72315	1.45077	-0.74362	1.45423	-0.93744	1.45257	-1.15891	1.45059	-1.18466	1.45157	-1.15306
1.44975	-0.72701	1.44986	-0.75	1.45339	-0.96823	1.45157	-1.17138	1.44961	-1.20963	1.45051	-1.14997
1.44881	-0.73009	1.44886	-0.75356	1.45225	-0.92048	1.45043	-1.18341	1.44859	-1.21849	1.44955	-1.15538
1.4477	-0.72991	1.44777	-0.75324	1.45125	-0.97211	1.44949	-1.17147	1.44758	-1.20242	1.44857	-1.14617
1.44677	-0.73487	1.44679	-0.75552	1.45025	-0.97306	1.44861	-1.17475	1.44663	-1.14683	1.44759	-1.15614
1.44572	-0.73915	1.44579	-0.75445	1.44955	-0.98937	1.44762	-1.17348	1.4456	-1.14758	1.44652	-1.15496
1.44482	-0.74159	1.44485	-0.76049	1.44819	-0.96992	1.4465	-1.15999	1.44461	-1.1431	1.44555	-1.15077
1.44377	-0.7396	1.44371	-0.76096	1.44708	-0.98029	1.44554	-1.16675	1.44356	-1.18006	1.44456	-1.14295
1.44279	-0.74351	1.44283	-0.7636	1.4462	-0.9823	1.44454	-1.13513	1.4426	-1.16167	1.44352	-1.15227
1.44179	-0.74582	1.44183	-0.76334	1.44526	-0.94329	1.44355	-1.16303	1.44156	-1.21064	1.44255	-1.15016
1.44078	-0.74818	1.44081	-0.7653	1.44427	-0.96426	1.44259	-1.15637	1.44063	-1.20001	1.44154	-1.14941
1.43975	-0.75012	1.43985	-0.76581	1.44319	-0.95892	1.44159	-1.20159	1.43954	-1.20823	1.44056	-1.1471
1.43872	-0.7552	1.43875	-0.76941	1.44222	-0.99428	1.44051	-1.19356	1.43858	-1.18284	1.4396	-1.149
1.43782	-0.75672	1.43796	-0.771	1.44122	-0.92892	1.43965	-1.19366	1.43757	-1.16145	1.43858	-1.14859
1.43673	-0.75485	1.43674	-0.77371	1.44015	-0.94126	1.43858	-1.15575	1.43663	-1.15793	1.43753	-1.13732
1.43575	-0.75565	1.43575	-0.77241	1.43923	-0.9426	1.43759	-1.15458	1.4355	-1.17246	1.43651	-1.14466
1.43479	-0.75852	1.4349	-0.77446	1.43824	-0.97238	1.43659	-1.15865	1.43457	-1.20994	1.43559	-1.14243
1.4338	-0.76041	1.43388	-0.77882	1.43724	-0.92909	1.43549	-1.21524	1.43364	-1.19771	1.43455	-1.14865
1.43277	-0.76059	1.43277	-0.77909	1.43616	-0.96992	1.43455	-1.23083	1.43257	-1.18594	1.43354	-1.14015
1.43172	-0.76308	1.43187	-0.78268	1.43519	-0.97445	1.43341	-1.22495	1.43163	-1.17428	1.43257	-1.14979
1.43072	-0.76404	1.43081	-0.78219	1.43428	-0.96857	1.43257	-1.17141	1.43059	-1.17221	1.43162	-1.14339
1.42988	-0.765	1.42989	-0.7868	1.4332	-0.92667	1.43149	-1.13725	1.42977	-1.13984	1.43052	-1.14394
1.42877	-0.76444	1.42885	-0.78428	1.43212	-0.9581	1.43053	-1.14449	1.42843	-1.15479	1.4296	-1.13628
1.42783	-0.76716	1.42782	-0.7863	1.43115	-0.99161	1.42957	-1.11664	1.42758	-1.15194	1.42854	-1.14358
1.4268	-0.76814	1.42684	-0.78651	1.43018	-0.92782	1.42854	-1.15315	1.42657	-1.17283	1.4276	-1.14039
1.42576	-0.77001	1.42579	-0.79036	1.42923	-0.94492	1.42752	-1.16275	1.42561	-1.13861	1.42651	-1.13826
1.42484	-0.76964	1.42486	-0.78769	1.42811	-0.95451	1.42657	-1.18371	1.42468	-1.17772	1.4255	-1.13371
1.42371	-0.77119	1.42385	-0.79101	1.42716	-0.99631	1.42559	-1.12725	1.42361	-1.17578	1.42453	-1.13818
1.42281	-0.77146	1.42281	-0.79058	1.42637	-0.93655	1.42455	-1.11099	1.42275	-1.14204	1.42354	-1.1349
1.4218	-0.76408	1.42188	-0.79013	1.42517	-0.95722	1.42357	-1.12133	1.42155	-1.11684	1.42254	-1.12583
1.42085	-0.76396	1.42086	-0.78789	1.42419	-0.94531	1.42248	-1.14396	1.42062	-1.12026	1.42151	-1.13167
1.41984	-0.76413	1.41985	-0.78782	1.42322	-0.96801	1.42156	-1.13242	1.41961	-1.15954	1.42055	-1.12961
1.41873	-0.76688	1.41888	-0.78761	1.42214	-0.93284	1.42051	-1.15804	1.41857	-1.13761	1.41957	-1.13315
1.41778	-0.76382	1.41785	-0.78439	1.42121	-0.97682	1.41958	-1.1607	1.41761	-1.15711	1.41854	-1.12016
1.41674	-0.76434	1.41683	-0.78713	1.42021	-0.96123	1.41861	-1.13495	1.41671	-1.15697	1.41757	-1.13019
1.41579	-0.76389	1.41589	-0.78605	1.41935	-0.96614	1.41752	-1.10512	1.41561	-1.15209	1.41659	-1.12453
1.4148	-0.76397	1.41499	-0.78614	1.41821	-0.94196	1.41641	-1.11967	1.41464	-1.11655	1.41557	-1.11884
1.41379	-0.76135	1.41393	-0.78087	1.4172	-0.94693	1.41552	-1.15826	1.41356	-1.11904	1.41459	-1.11101
1.41276	-0.76811	1.41287	-0.78335	1.41625	-0.9697	1.41454	-1.11719	1.41265	-1.10839	1.41357	-1.11976
1.41184	-0.76787	1.41186	-0.78144	1.4152	-0.96606	1.41361	-1.11446	1.41155	-1.12963	1.41258	-1.11504
1.41076	-0.76613	1.41072	-0.7809	1.41432	-0.9759	1.41252	-1.08538	1.41053	-1.11618	1.41154	-1.1087
1.40979	-0.76352	1.40992	-0.77833	1.41325	-0.93341	1.41151	-1.14182	1.40961	-1.17172	1.41055	-1.1052
1.40876	-0.76302	1.40883	-0.77964	1.41226	-0.95967	1.41061	-1.14556	1.40862	-1.15698	1.40956	-1.1116
1.40781	-0.76144	1.40789	-0.77571	1.41122	-0.93417	1.40955	-1.15023	1.4076	-1.13089	1.40862	-1.10903
1.4068	-0.75749	1.40701	-0.77369	1.41016	-0.9527	1.40863	-1.10131	1.4066	-1.10061	1.40753	-1.10027
1.40585	-0.75695	1.40587	-0.77111	1.40925	-0.90868	1.40731	-1.07902	1.4056	-1.08521	1.40654	-1.10493
1.40475	-0.75474	1.40485	-0.7721	1.40819	-0.95384	1.40655	-1.07583	1.40457	-1.1062	1.40553	-1.09884
1.40384	-0.75404	1.40388	-0.76998	1.40729	-0.95367	1.40559	-1.10939	1.4035	-1.06376	1.40458	-1.10212
1.40277	-0.75042	1.40279	-0.7661	1.40644	-0.96304	1.40456	-1.11967	1.40253	-1.09686	1.40354	-1.0901
1.40176	-0.75177	1.40198	-0.7677	1.40526	-0.92146	1.40358	-1.15686	1.40159	-1.12487	1.4025	-1.09542
1.40083	-0.74697	1.40092	-0.76579	1.404	-0.9309	1.40249	-1.13507	1.4006	-1.13403	1.40151	-1.08921
1.39979	-0.74595	1.39981	-0.76546	1.40324	-0.92785	1.40159	-1.05076	1.39981	-1.08699	1.40055	-1.09008
1.39882	-0.74263	1.39887	-0.75814	1.40222	-0.91127	1.40059	-1.03961	1.39857	-1.07059	1.39956	-1.08306
1.39782	-0.74335	1.39777	-0.75795	1.40123	-0.92258	1.3995	-1.08033	1.39758	-1.05856	1.3985	-1.08525
1.39678	-0.73999	1.39681	-0.75477	1.40019	-0.93388	1.39857	-1.13785	1.39659	-1.08348	1.39755	-1.07824
1.39576	-0.73841	1.39582	-0.7518	1.39926	-0.9423	1.39765	-1.09461	1.39555	-1.06289	1.39658	-1.07906
1.39479	-0.73497	1.39484	-0.74705	1.39831	-0.86766	1.39651	-1.09097	1.39455	-1.12666	1.39557	-1.0754
1.3937	-0.73119	1.39381	-0.74699	1.39725	-0.89447	1.3955	-1.08245	1.39356	-1.11339	1.39451	-1.07332
1.39276	-0.72684	1.39285	-0.74364	1.39588	-0.90775	1.39461	-1.08236	1.39257	-1.08002	1.39357	-1.07347
1.3918	-0.72306	1.39182	-0.73873	1.39511	-0.94157	1.3936	-1.03781	1.39156	-1.04469	1.39251	-1.06699
1.3908	-0.72089	1.39075	-0.73372	1.39431	-0.8949	1.39261	-1.08485	1.39062	-1.0289	1.39155	-1.06763
1.3898	-0.7173	1.38969	-0.73381	1.39313	-0.9385	1.3916	-1.10762	1.38962	-1.05257	1.39054	-1.05767
1.38887	-0.71384	1.38875	-0.73138	1.39227	-0.91973	1.39065	-1.08348	1.38855	-1.051	1.38961	-1.06283
1.38784	-0.70833	1.38779	-0.72806	1.39112	-0.91496	1.38954	-1.03888	1.3876	-1.08491	1.38858	-1.05542
1.38678	-0.70702	1.3868	-0.72743	1.39025	-0.87529	1.38848	-1.05264	1.38662	-1.09841	1.38755	-1.05703
1.38582	-0.70188	1.3858	-0.72224	1.38911	-0.92617	1.38756	-1.08148	1.38563	-1.09206	1.38659	-1.04809
1.3848	-0.69991	1.38481	-0.71991	1.38827	-0.92546	1.38657	-1.07157	1.38462	-1.04039	1.38563	-1.05418
1.38381	-0.69544	1.38379	-0.71189	1.38735	-0.88398	1.38561	-1.05577	1.38359	-1.02038	1.38451	-1.04876
1.38291	-0.69367	1.38279	-0.7107	1.3862	-0.87304	1.3846	-1.04533	1.38254	-1.01385	1.38352	-1.04735
1.38182	-0.68968	1.38183	-0.70603	1.38534	-0.88958	1.38355	-1.04059	1.38162	-1.05098	1.3826	-1.0374
1.3808	-0.68686	1.38079	-0.70455	1.38417	-0.91288	1.38256	-1.00948	1.38058	-1.0436	1.38154	-1.0381
1.37995	-0.68352	1.37987	-0.70043	1.38348	-0.85873	1.38153	-1.03909	1.37959	-1.05501	1.38055	-1.03504
1.3788	-0.68018	1.37874	-0.697	1.38228	-0.88834	1.38052	-1.04341	1.37861	-1.024	1.37951	-1.0329
1.3778	-0.67588	1.37781	-0.6911	1.38114	-0.88347	1.37956	-1.05221	1.37763	-1.02136	1.37854	-1.03375
1.37683	-0.67253	1.37689	-0.68857	1.38023	-0.88952	1.37853	-1.0226	1.37654	-1.02253	1.37758	-1.02817
1.37578	-0.66963	1.37579	-0.68463	1.3791	-0.82879	1.37751	-1.01583	1.37562	-1.02654	1.37651	-1.02772
1.37482	-0.66488	1.37472	-0.68256	1.37814	-0.87469	1.37651	-1.00752	1.37461	-1.03	1.37555	-1.01543
1.37378	-0.66258	1.37382	-0.68012	1.37729	-0.89191	1.37548	-1.01224	1.37353	-1.00781	1.37454	-1.01965
1.37289	-0.65745	1.37273	-0.67676	1.37599	-0.89315	1.37452	-1.02196	1.3726	-1.02373	1.37357	-1.01321
1.37175	-0.65505	1.37176	-0.67368	1.37525	-0.84163	1.37347	-1.02889	1.37157	-0.97978	1.37261	-1.01893
1.37068	-0.64983	1.37075	-0.66941	1.37434	-0.86431	1.37258	-1.01867	1.37056	-1.00097	1.3716	-1.00958
1.3698	-0.64832	1.36983	-0.66846	1.37316	-0.86298	1.37153	-1.00082	1.36965	-1.01057	1.37049	-1.01209
1.36873	-0.64289	1.36887	-0.66246	1.37218	-0.84618	1.3705	-0.99257	1.36859	-1.01344	1.36958	-1.00273
1.36781	-0.63981	1.3678	-0.66089	1.37123	-0.84045	1.36953	-0.98059	1.36761	-0.97336	1.36849	-1.00292
1.36672	-0.6352	1.36665	-0.655	1.37017	-0.84377	1.36855	-0.99596	1.36651	-0.96484	1.36754	-0.99688
1.36582	-0.63385	1.36574	-0.65432	1.36916	-0.85881	1.36747	-0.98092	1.36556	-0.96987	1.36662	-0.99815
1.36482	-0.63113	1.36477	-0.65092	1.36794	-0.80949	1.36654	-0.99791	1.36454	-0.98235	1.36551	-0.99568
1.36383	-0.62803	1.36372	-0.64902	1.3672	-0.83025	1.36554	-0.98772	1.36359	-0.95964	1.36449	-0.98873
1.36278	-0.62388	1.36281	-0.64536	1.36618	-0.82521	1.36458	-0.99116	1.36253	-1.01467	1.36357	-0.98776
1.36183	-0.62032	1.36182	-0.6419	1.36529	-0.84754	1.3635	-0.97154	1.36159	-1.00884	1.36251	-0.9851
1.36077	-0.61769	1.36081	-0.63837	1.36414	-0.81461	1.36261	-0.97065	1.36078	-0.96739	1.36148	-0.98461
1.35975	-0.61437	1.35975	-0.63784	1.36322	-0.83018	1.36155	-0.96295	1.35956	-0.94259	1.36061	-0.97835
1.3588	-0.6132	1.35877	-0.63607	1.3622	-0.81294	1.36042	-0.9644	1.35867	-0.94031	1.35959	-0.98227
1.35779	-0.61124	1.35781	-0.63288	1.36128	-0.84179	1.35957	-0.96481	1.35755	-0.9842	1.35852	-0.97497
1.35678	-0.60803	1.35675	-0.63061	1.36024	-0.81949	1.35861	-0.97153	1.35654	-0.9463	1.35758	-0.97719
1.35575	-0.60387	1.35578	-0.62593	1.35926	-0.8202	1.35755	-0.97254	1.35554	-0.97545	1.35654	-0.96691
1.35479	-0.60429	1.35484	-0.62703	1.35821	-0.80391	1.35657	-0.95738	1.35449	-0.99048	1.35557	-0.97942
1.35373	-0.60209	1.35382	-0.62194	1.35721	-0.80959	1.35549	-0.95276	1.35358	-0.98105	1.3545	-0.97235
1.35282	-0.6004	1.35277	-0.6213	1.35621	-0.8238	1.35456	-0.93656	1.35262	-0.93102	1.35356	-0.96721
1.35177	-0.59694	1.35175	-0.61672	1.35525	-0.79641	1.35353	-0.95428	1.35157	-0.92371	1.35257	-0.96008
1.35073	-0.59898	1.35081	-0.61706	1.35422	-0.81598	1.35253	-0.95077	1.35059	-0.92745	1.35152	-0.95897
1.34974	-0.59721	1.34981	-0.61495	1.35286	-0.81478	1.35159	-0.96314	1.34945	-0.94709	1.35054	-0.95723
1.34872	-0.59363	1.34875	-0.61588	1.35222	-0.83575	1.35054	-0.93965	1.3486	-0.92584	1.34957	-0.95389
1.34772	-0.59316	1.34782	-0.61447	1.3511	-0.78484	1.3496	-0.94665	1.34766	-0.95947	1.34856	-0.95403
1.34673	-0.59263	1.34678	-0.61404	1.35026	-0.81099	1.34855	-0.93819	1.34661	-0.94538	1.34752	-0.95245
1.34582	-0.59066	1.34573	-0.61053	1.34923	-0.81466	1.34758	-0.93889	1.34549	-0.92319	1.34658	-0.94704
1.34476	-0.58861	1.34462	-0.60993	1.34839	-0.81966	1.34658	-0.92293	1.34455	-0.92021	1.3456	-0.9368
1.34382	-0.58992	1.34374	-0.6098	1.34724	-0.77225	1.34555	-0.94138	1.34364	-0.91307	1.34456	-0.94243
1.34272	-0.59059	1.34272	-0.60988	1.34632	-0.81594	1.34457	-0.94069	1.3426	-0.94708	1.34354	-0.93663
1.34179	-0.58794	1.34182	-0.6087	1.34523	-0.81051	1.34355	-0.92255	1.34149	-0.91715	1.34257	-0.94192
1.34079	-0.58546	1.34079	-0.60613	1.34423	-0.79394	1.34255	-0.91519	1.34059	-0.94284	1.34155	-0.93258
1.33977	-0.58727	1.33981	-0.60752	1.3432	-0.7668	1.34149	-0.93037	1.33958	-0.93417	1.34051	-0.93612
1.33879	-0.58558	1.33886	-0.60477	1.34219	-0.79688	1.34054	-0.94347	1.33858	-0.945	1.33952	-0.93027
1.33777	-0.58599	1.33782	-0.60645	1.34118	-0.81416	1.33959	-0.90514	1.33765	-0.92923	1.33854	-0.92894
1.33674	-0.58606	1.33679	-0.60511	1.34031	-0.76293	1.3386	-0.90582	1.33665	-0.91815	1.33754	-0.92512
1.33575	-0.58843	1.33583	-0.60751	1.33926	-0.77647	1.33758	-0.91376	1.33552	-0.89944	1.33654	-0.92436
1.33476	-0.58781	1.3348	-0.60657	1.33825	-0.78388	1.33645	-0.92175	1.3346	-0.92617	1.33553	-0.9211
1.33374	-0.58706	1.33374	-0.6061	1.33725	-0.80159	1.33555	-0.89559	1.33353	-0.92523	1.3346	-0.92028
1.33283	-0.58734	1.33279	-0.60689	1.33632	-0.75969	1.33448	-0.91393	1.33257	-0.94018	1.33358	-0.91755
1.33171	-0.58913	1.33172	-0.60935	1.33525	-0.79315	1.33355	-0.91703	1.33161	-0.90927	1.33252	-0.91108
1.33077	-0.59062	1.33081	-0.60916	1.3342	-0.78694	1.33258	-0.91063	1.33056	-0.91391	1.33156	-0.91304
1.32988	-0.59152	1.32981	-0.60932	1.33325	-0.78985	1.3316	-0.88283	1.3296	-0.91256	1.33061	-0.90722
1.32873	-0.59352	1.32878	-0.61024	1.33217	-0.75135	1.33058	-0.90239	1.3286	-0.88826	1.32954	-0.90777
1.32773	-0.59578	1.32784	-0.61265	1.33102	-0.78798	1.3295	-0.91266	1.32758	-0.89655	1.3286	-0.89891
1.32684	-0.59752	1.32675	-0.61477	1.33021	-0.78859	1.32858	-0.89855	1.32654	-0.87844	1.32761	-0.90606
1.32585	-0.59843	1.32578	-0.61422	1.3294	-0.78708	1.32754	-0.89196	1.32553	-0.89941	1.32658	-0.89753
1.3248	-0.60164	1.32484	-0.61959	1.32831	-0.76884	1.32654	-0.89692	1.32457	-0.86656	1.3255	-0.8996
1.32375	-0.60335	1.32376	-0.6197	1.32715	-0.78097	1.32552	-0.90804	1.32357	-0.89466	1.32453	-0.89296
1.32279	-0.60749	1.32279	-0.62218	1.32619	-0.78519	1.32459	-0.88767	1.32256	-0.90157	1.32351	-0.89348
1.32174	-0.60941	1.32172	-0.622	1.32527	-0.75766	1.32358	-0.88895	1.32168	-0.89202	1.3226	-0.88846
1.32081	-0.61433	1.32073	-0.62743	1.3242	-0.78586	1.32253	-0.88379	1.32056	-0.86233	1.32156	-0.88855
1.31978	-0.61738	1.31975	-0.6299	1.32301	-0.77393	1.32153	-0.89226	1.31955	-0.86978	1.32057	-0.88955
1.31877	-0.61769	1.31874	-0.63107	1.32221	-0.8027	1.32058	-0.87491	1.31855	-0.87851	1.31951	-0.88547
1.31778	-0.62024	1.31768	-0.634	1.32127	-0.75959	1.31955	-0.88996	1.31757	-0.89884	1.31856	-0.88124
1.31676	-0.62424	1.31679	-0.63949	1.32026	-0.7912	1.31849	-0.88124	1.31658	-0.88303	1.31762	-0.88279
1.31587	-0.62839	1.31579	-0.64208	1.31937	-0.77807	1.31756	-0.88882	1.31579	-0.898	1.31645	-0.88064
1.31485	-0.63335	1.31489	-0.64473	1.31812	-0.80877	1.3165	-0.87446	1.31458	-0.88741	1.31552	-0.87241
1.31382	-0.63752	1.3138	-0.6485	1.31723	-0.79205	1.31556	-0.87218	1.31361	-0.86593	1.31452	-0.87745
1.31285	-0.64136	1.31275	-0.65339	1.31617	-0.80962	1.31454	-0.87124	1.3126	-0.87307	1.31353	-0.87157
1.3118	-0.64507	1.31183	-0.65776	1.31523	-0.78568	1.31348	-0.86635	1.31151	-0.86766	1.31259	-0.87199
1.31086	-0.64805	1.31075	-0.65963	1.31406	-0.79478	1.31255	-0.87273	1.31055	-0.89168	1.31159	-0.86093
1.30978	-0.65638	1.30981	-0.66831	1.31315	-0.78242	1.31159	-0.87089	1.30957	-0.87101	1.31054	-0.87044
1.30877	-0.65956	1.30879	-0.67076	1.31218	-0.79193	1.31058	-0.87951	1.30856	-0.89113	1.30961	-0.86583
1.30778	-0.66636	1.3078	-0.67609	1.31118	-0.79238	1.30952	-0.87255	1.30764	-0.88203	1.30852	-0.86012
1.3068	-0.67195	1.30675	-0.67887	1.31018	-0.78476	1.30859	-0.87046	1.30668	-0.87965	1.30763	-0.85664
1.30576	-0.67849	1.30573	-0.68543	1.30918	-0.78827	1.30757	-0.85402	1.30563	-0.86444	1.30658	-0.85911
1.30482	-0.68289	1.30493	-0.69006	1.3082	-0.75495	1.3066	-0.8706	1.30456	-0.86791	1.30558	-0.85606
1.30375	-0.68817	1.30376	-0.69667	1.30716	-0.79538	1.30556	-0.86093	1.30366	-0.86038	1.30456	-0.85106
1.30286	-0.69548	1.30279	-0.70413	1.30636	-0.80449	1.30459	-0.87784	1.30254	-0.84888	1.30355	-0.85202
1.30178	-0.70145	1.30192	-0.71091	1.30525	-0.83038	1.30355	-0.8646	1.30155	-0.84345	1.30254	-0.84932
1.30085	-0.70858	1.3009	-0.71608	1.30421	-0.78464	1.30258	-0.87464	1.30051	-0.86957	1.30154	-0.84745
1.29989	-0.71735	1.29988	-0.72306	1.30315	-0.80385	1.30153	-0.86404	1.29963	-0.86967	1.30053	-0.84265
1.29882	-0.72504	1.29891	-0.73086	1.30227	-0.79746	1.30064	-0.86476	1.29879	-0.85808	1.29956	-0.84753
1.29778	-0.73142	1.29786	-0.73609	1.30137	-0.81052	1.29958	-0.8596	1.29758	-0.85446	1.29853	-0.84178
1.29682	-0.73939	1.29677	-0.74504	1.30023	-0.78917	1.29853	-0.86819	1.29666	-0.83585	1.29761	-0.84435
1.29584	-0.74684	1.29577	-0.75132	1.29933	-0.81535	1.29757	-0.87049	1.29559	-0.8557	1.29654	-0.83619
1.29486	-0.75638	1.29484	-0.76	1.29829	-0.81517	1.29656	-0.85888	1.29458	-0.83044	1.2956	-0.83818
1.29377	-0.76223	1.29383	-0.76205	1.29731	-0.78748	1.29551	-0.86196	1.2936	-0.87913	1.29451	-0.83338
1.29275	-0.77228	1.29292	-0.77249	1.29629	-0.79864	1.29455	-0.86717	1.29254	-0.87693	1.29352	-0.83992
1.29181	-0.77861	1.29185	-0.77889	1.29531	-0.81306	1.29356	-0.87353	1.29167	-0.86452	1.29245	-0.83295
1.29068	-0.78686	1.29081	-0.78758	1.29423	-0.83595	1.29256	-0.84222	1.29057	-0.84215	1.29154	-0.83026
1.2899	-0.79458	1.28983	-0.79287	1.29342	-0.81452	1.29162	-0.84978	1.28962	-0.83995	1.2905	-0.82923
1.2888	-0.80355	1.28883	-0.80415	1.29223	-0.84339	1.29052	-0.85726	1.28858	-0.84449	1.28951	-0.82747
1.28789	-0.81266	1.28789	-0.81148	1.29119	-0.84027	1.2896	-0.86519	1.28752	-0.8572	1.28857	-0.82683
1.28681	-0.82024	1.28678	-0.81907	1.29025	-0.86286	1.28856	-0.84483	1.2866	-0.85639	1.28759	-0.82127
1.28581	-0.83035	1.28581	-0.82834	1.28932	-0.83114	1.28753	-0.85961	1.28553	-0.8804	1.28656	-0.828
1.28471	-0.83912	1.28486	-0.83862	1.28808	-0.86601	1.28652	-0.86221	1.28462	-0.86826	1.28553	-0.82357
1.28381	-0.84878	1.28383	-0.84716	1.28722	-0.85539	1.28559	-0.85774	1.28364	-0.84938	1.28454	-0.81883
1.28286	-0.85664	1.28276	-0.85318	1.28628	-0.8805	1.28461	-0.84282	1.28263	-0.84892	1.28357	-0.81469
1.2819	-0.86686	1.28187	-0.86319	1.2852	-0.87129	1.2835	-0.85876	1.2816	-0.84005	1.2825	-0.82173
1.28081	-0.87386	1.28081	-0.87106	1.28415	-0.87699	1.28253	-0.86641	1.28056	-0.86304	1.2815	-0.81206
1.27984	-0.88309	1.27979	-0.88119	1.2832	-0.86615	1.28157	-0.84387	1.27946	-0.83876	1.28054	-0.81574
1.27889	-0.89004	1.27882	-0.88765	1.28222	-0.85098	1.2806	-0.85075	1.2786	-0.86312	1.27951	-0.81059
1.27775	-0.90074	1.27788	-0.89984	1.28121	-0.86573	1.27953	-0.86339	1.27766	-0.86331	1.27858	-0.81776
1.27683	-0.90693	1.27683	-0.90478	1.28022	-0.87134	1.27858	-0.87613	1.27655	-0.86791	1.27757	-0.81149
1.27577	-0.91636	1.27577	-0.91416	1.27926	-0.89299	1.27757	-0.85445	1.27562	-0.84511	1.27655	-0.80579
1.27476	-0.92404	1.27476	-0.92162	1.2783	-0.86101	1.27652	-0.85565	1.27451	-0.84562	1.27552	-0.80804
1.27375	-0.93214	1.27385	-0.93194	1.27722	-0.88714	1.27549	-0.85474	1.27365	-0.84997	1.27453	-0.80757
1.27278	-0.93984	1.27286	-0.9402	1.27625	-0.87031	1.27448	-0.86429	1.27262	-0.85968	1.27357	-0.80588
1.27183	-0.94788	1.27182	-0.94744	1.27519	-0.91001	1.27354	-0.85395	1.27159	-0.85856	1.27255	-0.80319
1.27092	-0.95606	1.27083	-0.9535	1.27419	-0.87473	1.27245	-0.87391	1.2705	-0.86064	1.27159	-0.80665
1.26978	-0.96064	1.26984	-0.95974	1.2732	-0.92838	1.27156	-0.86587	1.26958	-0.85081	1.27054	-0.8043
1.26881	-0.96803	1.26893	-0.96662	1.2723	-0.92063	1.27054	-0.86135	1.26858	-0.84358	1.26963	-0.80435
1.26786	-0.9746	1.26778	-0.97201	1.27149	-0.9245	1.2696	-0.8503	1.26757	-0.85363	1.26854	-0.79366
1.26689	-0.98279	1.26688	-0.98056	1.27021	-0.89567	1.26856	-0.85827	1.26664	-0.83378	1.26755	-0.80304
1.26588	-0.98807	1.26594	-0.9845	1.26911	-0.92823	1.26748	-0.86628	1.26562	-0.84959	1.26658	-0.79812
1.26501	-0.99602	1.2648	-0.99308	1.26826	-0.935	1.26664	-0.8459	1.26457	-0.83798	1.2656	-0.80219
1.26389	-0.99978	1.2638	-0.99572	1.2673	-0.94267	1.26553	-0.85572	1.26363	-0.85552	1.26454	-0.7949
1.26287	-1.00628	1.26285	-1.00375	1.26616	-0.94552	1.26454	-0.86115	1.26257	-0.83351	1.26356	-0.79702
1.2619	-1.00919	1.26199	-1.00625	1.26536	-0.95304	1.26354	-0.87673	1.2616	-0.86498	1.26258	-0.79243
1.26089	-1.01597	1.26091	-1.01277	1.26424	-0.95666	1.26254	-0.86264	1.26063	-0.86361	1.26156	-0.7921
1.25983	-1.01983	1.25976	-1.01531	1.26347	-0.91886	1.26152	-0.86189	1.25978	-0.85336	1.26053	-0.78982
1.25897	-1.02403	1.2588	-1.02033	1.2622	-0.95085	1.26052	-0.85643	1.25853	-0.83673	1.25951	-0.79121
1.25789	-1.02633	1.25792	-1.0239	1.26113	-0.93333	1.25956	-0.856	1.25759	-0.85367	1.25859	-0.79086
1.2569	-1.0273	1.2568	-1.02819	1.26024	-0.9687	1.25862	-0.84282	1.25659	-0.85961	1.25752	-0.78773
1.25582	-1.03038	1.25591	-1.03043	1.2591	-0.95683	1.25757	-0.87206	1.2557	-0.83514	1.25654	-0.78748
1.25477	-1.03149	1.2548	-1.03125	1.25824	-0.97271	1.25655	-0.86912	1.25462	-0.83433	1.25557	-0.78304
1.25383	-1.03394	1.25386	-1.03447	1.25713	-0.93656	1.25551	-0.8688	1.25369	-0.86757	1.25452	-0.79063
1.25284	-1.03491	1.25276	-1.03566	1.25605	-0.95774	1.25452	-0.85246	1.25266	-0.87994	1.25356	-0.78403
1.25188	-1.03796	1.25178	-1.03985	1.25526	-0.94365	1.25357	-0.85637	1.25166	-0.85357	1.25259	-0.78612
1.25085	-1.0374	1.25082	-1.03895	1.25428	-0.9695	1.25255	-0.86371	1.25062	-0.8508	1.25152	-0.78039
1.24985	-1.03845	1.24983	-1.04237	1.25317	-0.97095	1.25146	-0.85185	1.24956	-0.84445	1.25053	-0.78773
1.24892	-1.0375	1.24885	-1.03983	1.25229	-0.99393	1.25057	-0.86684	1.24853	-0.87471	1.24952	-0.78224
1.24778	-1.03951	1.24787	-1.03996	1.25129	-0.98653	1.24956	-0.86783	1.24755	-0.8685	1.24858	-0.78468
1.24675	-1.0363	1.24699	-1.03657	1.25016	-0.93283	1.24855	-0.88281	1.2466	-0.89654	1.24758	-0.78255
1.24579	-1.03591	1.24585	-1.03691	1.24924	-0.94903	1.24752	-0.86718	1.24561	-0.87636	1.24659	-0.78659
1.24488	-1.03408	1.24466	-1.0342	1.24816	-0.95348	1.24656	-0.86356	1.24449	-0.85104	1.24554	-0.78432
1.24377	-1.03126	1.24387	-1.03236	1.24726	-0.99234	1.24552	-0.85522	1.2436	-0.82972	1.24451	-0.78064
1.24288	-1.02815	1.24292	-1.02934	1.2463	-0.9408	1.2445	-0.86553	1.24263	-0.83524	1.2435	-0.78148
1.24188	-1.02448	1.24166	-1.02718	1.24523	-0.96712	1.24354	-0.85501	1.24157	-0.8475	1.24257	-0.78083
1.24077	-1.02147	1.2409	-1.02415	1.24416	-0.94379	1.24258	-0.8673	1.24057	-0.85549	1.24157	-0.78277
1.23973	-1.01654	1.2399	-1.01951	1.24324	-0.96437	1.24152	-0.86458	1.23961	-0.85597	1.24061	-0.77775
1.23887	-1.01218	1.23885	-1.01656	1.24231	-0.92395	1.24058	-0.8756	1.23845	-0.8422	1.23953	-0.78098
1.23785	-1.00749	1.23771	-1.01089	1.24097	-0.97031	1.2395	-0.8566	1.23759	-0.8455	1.2385	-0.77844
1.23683	-1.00436	1.23687	-1.00978	1.24021	-0.97578	1.23861	-0.85356	1.23655	-0.83763	1.23752	-0.7802
1.23582	-0.99746	1.23578	-1.00272	1.23933	-0.96832	1.23751	-0.85795	1.23553	-0.85	1.23654	-0.77241
1.23476	-0.99452	1.23484	-1.00158	1.23822	-0.92583	1.23654	-0.85305	1.23452	-0.83209	1.23553	-0.77902
1.23391	-0.9884	1.23388	-0.99425	1.23701	-0.9594	1.23553	-0.85696	1.23359	-0.85428	1.23452	-0.77481
1.23288	-0.98386	1.23283	-0.99097	1.23625	-0.96922	1.23459	-0.8399	1.2326	-0.84433	1.2336	-0.7787
1.23196	-0.97723	1.2319	-0.98293	1.23557	-0.94376	1.23353	-0.8602	1.23158	-0.85606	1.2325	-0.77376
1.2307	-0.97154	1.23094	-0.97834	1.2342	-0.95047	1.23258	-0.86075	1.23064	-0.83454	1.23158	-0.7773
1.22979	-0.96615	1.22964	-0.97201	1.23282	-0.94331	1.23153	-0.86301	1.22966	-0.85207	1.23048	-0.77612
1.2288	-0.96015	1.22888	-0.96709	1.23222	-0.96212	1.23059	-0.84686	1.22863	-0.86013	1.22958	-0.77219
1.22783	-0.9538	1.22787	-0.96025	1.2313	-0.90054	1.2296	-0.85261	1.22764	-0.85854	1.22855	-0.77342
1.22682	-0.94797	1.22694	-0.95496	1.23033	-0.93863	1.22856	-0.85087	1.22659	-0.84649	1.22752	-0.7715
1.22592	-0.9419	1.22592	-0.9485	1.22886	-0.93702	1.22753	-0.85305	1.22555	-0.83957	1.22656	-0.77585
1.22486	-0.93363	1.22493	-0.94091	1.22818	-0.95759	1.22655	-0.8413	1.22466	-0.84818	1.22556	-0.76915
1.22383	-0.92749	1.22393	-0.93532	1.22727	-0.91604	1.22556	-0.87564	1.22355	-0.85113	1.22454	-0.77595
1.22277	-0.91968	1.22284	-0.92849	1.22612	-0.93836	1.22454	-0.8736	1.22263	-0.85638	1.22356	-0.77285
1.22181	-0.91456	1.22183	-0.92307	1.22522	-0.919	1.22359	-0.85462	1.22132	-0.85107	1.22254	-0.77495
1.22086	-0.90585	1.22091	-0.91475	1.22432	-0.92606	1.22253	-0.84385	1.2206	-0.84422	1.22162	-0.76953
1.21981	-0.89956	1.21981	-0.91006	1.22324	-0.91025	1.22152	-0.84804	1.21956	-0.82042	1.22053	-0.77648
1.21884	-0.89126	1.2189	-0.9019	1.222	-0.92433	1.22052	-0.86256	1.21857	-0.84284	1.21959	-0.77391
1.21781	-0.88413	1.21792	-0.89583	1.22119	-0.91956	1.21947	-0.83983	1.21765	-0.84228	1.21851	-0.77716
1.21688	-0.87576	1.21693	-0.88723	1.22028	-0.89267	1.21851	-0.85661	1.21655	-0.86633	1.2175	-0.77377
1.21578	-0.86864	1.21589	-0.88159	1.21925	-0.90239	1.21754	-0.86653	1.21555	-0.84833	1.21656	-0.78177
1.21484	-0.8611	1.21478	-0.87268	1.21825	-0.89184	1.21657	-0.86957	1.21464	-0.85662	1.2155	-0.77634
1.21373	-0.85367	1.21381	-0.86579	1.21728	-0.917	1.21551	-0.84563	1.21361	-0.84359	1.21449	-0.7738
1.21288	-0.84607	1.2128	-0.85848	1.21625	-0.88462	1.21457	-0.84919	1.21267	-0.8485	1.2135	-0.77727
1.21181	-0.8388	1.21187	-0.85164	1.21514	-0.90337	1.21355	-0.84635	1.21161	-0.8501	1.21251	-0.77735
1.21085	-0.8316	1.21091	-0.84461	1.21409	-0.87526	1.21251	-0.84905	1.21065	-0.84747	1.21157	-0.77743
1.20986	-0.82305	1.20983	-0.83611	1.21313	-0.89413	1.2115	-0.8386	1.20957	-0.84831	1.21056	-0.77072
1.20875	-0.81626	1.20889	-0.82992	1.21223	-0.86375	1.21049	-0.8653	1.2086	-0.83565	1.20952	-0.77788
1.20774	-0.80823	1.20788	-0.82168	1.21123	-0.90528	1.20951	-0.86996	1.2076	-0.85026	1.2085	-0.77335
1.20683	-0.80203	1.20679	-0.81532	1.21022	-0.88124	1.20859	-0.8583	1.20668	-0.8448	1.20752	-0.77696
1.20588	-0.79369	1.20586	-0.80715	1.20912	-0.87186	1.20756	-0.83992	1.20563	-0.84574	1.2065	-0.77523
1.20481	-0.78779	1.20477	-0.80126	1.20827	-0.85065	1.2065	-0.84041	1.20456	-0.82564	1.20554	-0.78082
1.20377	-0.78007	1.20379	-0.79405	1.2072	-0.85497	1.20557	-0.85827	1.20358	-0.83973	1.2045	-0.77706
1.20281	-0.77321	1.20286	-0.78788	1.20616	-0.86583	1.20449	-0.84549	1.20257	-0.82722	1.20358	-0.78094
1.20185	-0.76612	1.20183	-0.78073	1.20523	-0.85225	1.20351	-0.86445	1.2016	-0.84674	1.20253	-0.77882
1.20082	-0.75983	1.20089	-0.77473	1.20427	-0.87209	1.20248	-0.86507	1.20057	-0.83252	1.2015	-0.78171
1.19984	-0.75281	1.19979	-0.76731	1.20305	-0.84945	1.20154	-0.87069	1.19964	-0.86704	1.20055	-0.78215
1.19881	-0.74566	1.19883	-0.76165	1.20224	-0.85713	1.20064	-0.85099	1.19865	-0.86508	1.19948	-0.787
1.19787	-0.73982	1.19781	-0.75632	1.20115	-0.83312	1.19957	-0.85839	1.1977	-0.86823	1.19853	-0.7886
1.1968	-0.73345	1.19678	-0.75126	1.20023	-0.86834	1.19851	-0.86304	1.19659	-0.85998	1.19761	-0.78411
1.19576	-0.72709	1.19594	-0.74629	1.19934	-0.84364	1.19751	-0.86415	1.1955	-0.86557	1.19662	-0.79003
1.19484	-0.72015	1.19484	-0.74005	1.19822	-0.86594	1.1966	-0.85682	1.19462	-0.87195	1.19552	-0.78787
1.19379	-0.7146	1.19386	-0.73576	1.19735	-0.83689	1.19551	-0.87705	1.19356	-0.87858	1.19456	-0.79242
1.19282	-0.70782	1.19283	-0.72934	1.19624	-0.85657	1.19452	-0.87319	1.19256	-0.88628	1.19357	-0.78921
1.19175	-0.70243	1.19183	-0.7254	1.19523	-0.83029	1.19349	-0.87316	1.19154	-0.88253	1.19257	-0.80038
1.1908	-0.69592	1.19087	-0.72025	1.19413	-0.8572	1.19254	-0.86631	1.19057	-0.87797	1.19149	-0.79579
1.18973	-0.69126	1.18985	-0.71659	1.19319	-0.84969	1.19154	-0.86798	1.18961	-0.86332	1.19062	-0.79679
1.18876	-0.68447	1.18879	-0.7111	1.19236	-0.83799	1.19055	-0.87359	1.18856	-0.86921	1.18956	-0.7954
1.18778	-0.67953	1.18779	-0.70754	1.19121	-0.83449	1.18956	-0.85206	1.1876	-0.86243	1.18857	-0.80285
1.18688	-0.67374	1.18683	-0.7026	1.19016	-0.83165	1.1885	-0.87284	1.18652	-0.88744	1.18758	-0.79964
1.18587	-0.66882	1.18586	-0.6989	1.18924	-0.85321	1.18752	-0.8748	1.18555	-0.88721	1.18658	-0.80262
1.18476	-0.66351	1.1848	-0.69436	1.18836	-0.8267	1.18653	-0.89259	1.18452	-0.89525	1.18552	-0.80326
1.18374	-0.65829	1.18379	-0.69095	1.18719	-0.85132	1.18553	-0.88691	1.18359	-0.881	1.18457	-0.80938
1.18285	-0.65382	1.18284	-0.68728	1.18608	-0.83797	1.18455	-0.88557	1.18257	-0.88837	1.18354	-0.81089
1.18181	-0.64924	1.18183	-0.6834	1.18519	-0.85659	1.18354	-0.87848	1.18165	-0.88705	1.18255	-0.80747
1.1808	-0.64487	1.18083	-0.68051	1.18441	-0.82223	1.18255	-0.87804	1.18057	-0.87375	1.18153	-0.8154
1.17987	-0.64058	1.17982	-0.6768	1.18328	-0.86034	1.18156	-0.87639	1.17953	-0.88701	1.18055	-0.80926
1.17882	-0.63635	1.17885	-0.6741	1.18221	-0.8485	1.18046	-0.90651	1.17863	-0.87819	1.17958	-0.81866
1.1779	-0.6316	1.17781	-0.67009	1.18123	-0.86295	1.17952	-0.91032	1.17756	-0.89254	1.17857	-0.81742
1.17673	-0.62783	1.17678	-0.66755	1.18025	-0.83338	1.17849	-0.91165	1.17643	-0.8828	1.17757	-0.82642
1.17577	-0.62309	1.17584	-0.66375	1.17923	-0.86146	1.17761	-0.90136	1.17559	-0.8974	1.17655	-0.82322
1.17479	-0.61982	1.17478	-0.66153	1.17822	-0.85491	1.17654	-0.88918	1.17461	-0.89119	1.17558	-0.82925
1.17376	-0.61576	1.17385	-0.65832	1.17726	-0.8534	1.17554	-0.90536	1.1736	-0.90956	1.17457	-0.82731
1.17285	-0.61252	1.17278	-0.65673	1.17619	-0.84795	1.17456	-0.89384	1.1726	-0.89768	1.17357	-0.83725
1.17182	-0.60887	1.17183	-0.65363	1.17515	-0.84761	1.17354	-0.92127	1.17151	-0.91375	1.17254	-0.83528
1.17083	-0.60502	1.17089	-0.65106	1.17415	-0.8606	1.17262	-0.91679	1.17053	-0.88842	1.17152	-0.84674
1.1698	-0.6016	1.16988	-0.64792	1.17289	-0.82372	1.17155	-0.93488	1.16947	-0.95196	1.17053	-0.84616
1.16868	-0.59812	1.1687	-0.64643	1.17224	-0.85966	1.17043	-0.93083	1.16859	-0.961	1.16955	-0.84999
1.16768	-0.59508	1.16775	-0.64456	1.17125	-0.84429	1.16955	-0.93187	1.16779	-0.96275	1.16856	-0.85249
1.16687	-0.59218	1.16678	-0.64285	1.17028	-0.86885	1.1686	-0.9287	1.16661	-0.94777	1.16758	-0.85608
1.16577	-0.58947	1.16582	-0.64168	1.16931	-0.84273	1.1676	-0.93765	1.16555	-0.94912	1.16654	-0.86167
1.16475	-0.58664	1.16483	-0.64029	1.16821	-0.86181	1.16658	-0.92907	1.1646	-0.95851	1.16559	-0.86019
1.16373	-0.5838	1.16377	-0.63932	1.16728	-0.83832	1.1656	-0.94982	1.16347	-0.93464	1.16454	-0.86935
1.16276	-0.58025	1.16281	-0.63719	1.16623	-0.86653	1.16457	-0.95367	1.16258	-0.96273	1.1635	-0.86655
1.16183	-0.57776	1.16177	-0.63693	1.16522	-0.85655	1.16359	-0.97704	1.1615	-0.99439	1.16255	-0.87412
1.16072	-0.57469	1.16076	-0.63569	1.16417	-0.88301	1.16258	-0.9706	1.16056	-0.98534	1.16154	-0.8748
1.15975	-0.57273	1.15987	-0.63454	1.16321	-0.86932	1.16158	-0.95614	1.15957	-0.9542	1.16054	-0.88273
1.15888	-0.57005	1.1588	-0.63291	1.16212	-0.87503	1.16054	-0.96589	1.15858	-0.95848	1.15957	-0.88296
1.15774	-0.56804	1.15777	-0.63255	1.16127	-0.87134	1.15954	-0.96132	1.15757	-0.95917	1.1585	-0.88984
1.15669	-0.56569	1.15679	-0.63075	1.16022	-0.86342	1.15853	-0.98979	1.15661	-0.98499	1.15755	-0.88949
1.15575	-0.56348	1.15585	-0.62963	1.15917	-0.88788	1.15754	-0.99045	1.15566	-0.98021	1.15655	-0.89612
1.15479	-0.5611	1.15477	-0.62763	1.15816	-0.88423	1.15655	-1.0153	1.15459	-1.02668	1.15557	-0.8981
1.1538	-0.55909	1.15377	-0.62673	1.15723	-0.90815	1.15556	-1.01224	1.15358	-1.02457	1.15457	-0.90704
1.15276	-0.55739	1.15279	-0.62509	1.15636	-0.86843	1.15461	-1.01228	1.15256	-1.0248	1.15353	-0.91103
1.15176	-0.555	1.15187	-0.62379	1.15514	-0.9055	1.15362	-1.00693	1.15163	-1.01594	1.15263	-0.91219
1.1508	-0.55285	1.15074	-0.6231	1.15412	-0.88661	1.15255	-1.01659	1.15061	-1.02475	1.15159	-0.92273
1.14976	-0.55059	1.1499	-0.62186	1.15316	-0.9126	1.15165	-1.01868	1.14955	-1.04425	1.15062	-0.92418
1.14877	-0.54838	1.14882	-0.62119	1.15227	-0.88331	1.15059	-1.02954	1.14858	-1.03718	1.14955	-0.93517
1.14774	-0.54598	1.14787	-0.62018	1.15126	-0.91497	1.14957	-1.03158	1.14757	-1.0519	1.14853	-0.93383
1.14692	-0.5439	1.14684	-0.61947	1.1502	-0.90676	1.14852	-1.05045	1.14659	-1.03522	1.14758	-0.94773
1.14581	-0.54146	1.14581	-0.61856	1.14934	-0.91444	1.14755	-1.05999	1.1456	-1.06705	1.1465	-0.94711
1.14474	-0.53961	1.1448	-0.61839	1.14824	-0.90493	1.14656	-1.05899	1.14447	-1.06577	1.1455	-0.95721
1.14377	-0.53727	1.14379	-0.61788	1.14726	-0.93708	1.14556	-1.0615	1.14363	-1.08148	1.14458	-0.95963
1.14283	-0.53584	1.14292	-0.6182	1.14626	-0.94231	1.14455	-1.05147	1.14264	-1.06345	1.14348	-0.96996
1.14183	-0.53419	1.1418	-0.61725	1.14541	-0.92263	1.1436	-1.07412	1.14148	-1.07969	1.1426	-0.96893
1.14077	-0.53263	1.14084	-0.61696	1.14423	-0.93853	1.14252	-1.06163	1.14062	-1.07978	1.14155	-0.97563
1.13988	-0.53117	1.13983	-0.61584	1.14315	-0.93157	1.14149	-1.09557	1.13945	-1.0951	1.14053	-0.97874
1.13879	-0.52938	1.13868	-0.61506	1.14225	-0.95882	1.14058	-1.10143	1.13857	-1.0782	1.13952	-0.98987
1.13778	-0.52771	1.13775	-0.61474	1.14142	-0.91986	1.13955	-1.1217	1.13764	-1.12642	1.13854	-0.99536
1.13668	-0.52631	1.13687	-0.61419	1.14025	-0.97254	1.13857	-1.11249	1.13661	-1.13919	1.13754	-1.00302
1.13579	-0.52488	1.13579	-0.61383	1.13939	-0.94739	1.13757	-1.12137	1.1357	-1.14234	1.13658	-1.01267
1.13477	-0.52346	1.13479	-0.6127	1.13819	-0.97483	1.13651	-1.12386	1.13454	-1.14594	1.13558	-1.01127
1.1337	-0.52212	1.13374	-0.61168	1.13715	-0.94269	1.13551	-1.13306	1.13349	-1.13194	1.13455	-1.0219
1.1328	-0.5204	1.13284	-0.6107	1.1361	-0.98221	1.13455	-1.14164	1.13248	-1.15628	1.13354	-1.02269
1.13182	-0.51887	1.13179	-0.61011	1.13533	-0.97324	1.13346	-1.17211	1.13137	-1.13127	1.13255	-1.03671
1.13078	-0.51708	1.1309	-0.6091	1.13391	-0.99871	1.13251	-1.17806	1.13058	-1.18915	1.1316	-1.03477
1.12973	-0.5157	1.12971	-0.60855	1.13322	-0.99138	1.13155	-1.1788	1.12937	-1.22649	1.13052	-1.04726
1.12873	-0.51406	1.1287	-0.60739	1.13218	-1.01702	1.13055	-1.18457	1.12855	-1.23458	1.12947	-1.04921
1.12777	-0.51264	1.12785	-0.60657	1.13119	-1.01358	1.12958	-1.18449	1.12779	-1.19168	1.12858	-1.05628
1.1268	-0.51118	1.12689	-0.6049	1.13007	-1.00633	1.12854	-1.19884	1.12652	-1.20303	1.12749	-1.05853
1.12573	-0.50953	1.12583	-0.60433	1.12917	-1.00612	1.12749	-1.18523	1.12559	-1.20592	1.12661	-1.07033
1.12476	-0.50779	1.12479	-0.6027	1.12819	-1.0009	1.12649	-1.22586	1.1244	-1.25689	1.12557	-1.07673
1.12377	-0.50616	1.12376	-0.60178	1.12718	-1.03433	1.12545	-1.23461	1.12355	-1.26539	1.12449	-1.08351
1.12271	-0.50466	1.12277	-0.60059	1.12629	-1.01097	1.12457	-1.25908	1.12232	-1.31117	1.12353	-1.09131
1.12179	-0.50298	1.12182	-0.59947	1.12521	-1.04965	1.12354	-1.25412	1.12163	-1.29752	1.12251	-1.10137
1.12078	-0.5014	1.12083	-0.59858	1.124	-1.02115	1.12251	-1.26563	1.1206	-1.27113	1.12154	-1.10946
1.1198	-0.49967	1.11986	-0.59701	1.12311	-1.04336	1.12152	-1.26141	1.11961	-1.27	1.12056	-1.11079
1.11876	-0.49801	1.11887	-0.59613	1.12228	-1.02166	1.12054	-1.25109	1.11854	-1.26533	1.11952	-1.12564
1.11769	-0.49622	1.11788	-0.59505	1.12111	-1.04164	1.11957	-1.25845	1.1176	-1.29099	1.11848	-1.12048
1.11679	-0.49461	1.11673	-0.59369	1.12024	-1.02829	1.11846	-1.29043	1.11656	-1.25626	1.11753	-1.13343
1.11575	-0.49289	1.11579	-0.59217	1.11927	-1.05234	1.11755	-1.3108	1.11561	-1.29724	1.11654	-1.13286
1.11469	-0.49111	1.11484	-0.5908	1.11825	-1.04683	1.11649	-1.31284	1.1146	-1.28422	1.11555	-1.15151
1.11368	-0.48918	1.11376	-0.5891	1.11722	-1.04123	1.11558	-1.31533	1.11354	-1.31926	1.11459	-1.15338
1.11273	-0.48737	1.11286	-0.58752	1.11625	-1.0421	1.11463	-1.32013	1.11266	-1.33456	1.1136	-1.16136
1.11178	-0.48549	1.11184	-0.58544	1.115	-1.0538	1.11352	-1.33517	1.1116	-1.35864	1.11263	-1.16207
1.11086	-0.48402	1.11082	-0.58366	1.1142	-1.07953	1.11256	-1.31791	1.11064	-1.34302	1.11155	-1.17064
1.10971	-0.48286	1.10977	-0.58133	1.11336	-1.04029	1.11151	-1.35985	1.10947	-1.36062	1.11055	-1.17421
1.10876	-0.48132	1.10884	-0.57936	1.1122	-1.08795	1.11043	-1.36622	1.10861	-1.34549	1.10961	-1.18581
1.1079	-0.47976	1.1078	-0.57752	1.11109	-1.06582	1.1095	-1.39811	1.1075	-1.40784	1.10855	-1.19204
1.10682	-0.47747	1.10683	-0.5756	1.1103	-1.10181	1.10861	-1.38506	1.10662	-1.40915	1.10753	-1.19777
1.10577	-0.47568	1.10583	-0.57356	1.10924	-1.06083	1.10761	-1.39076	1.10543	-1.43766	1.10655	-1.20289
1.10474	-0.4737	1.10473	-0.57129	1.10819	-1.1153	1.10655	-1.39291	1.10461	-1.43681	1.10559	-1.19975
1.10367	-0.47192	1.10381	-0.5694	1.10717	-1.10722	1.10558	-1.38366	1.10374	-1.40604	1.10452	-1.21207
1.10275	-0.46986	1.10276	-0.56699	1.10637	-1.12539	1.10462	-1.38758	1.10258	-1.42868	1.10352	-1.21174
1.10185	-0.46761	1.10187	-0.56497	1.10527	-1.10492	1.10351	-1.41069	1.10148	-1.42646	1.10258	-1.22573
1.10078	-0.46493	1.10092	-0.56274	1.10415	-1.15171	1.1026	-1.43039	1.10063	-1.47611	1.1015	-1.22408
1.09986	-0.46253	1.0998	-0.56055	1.10319	-1.14347	1.10151	-1.44262	1.09955	-1.4768	1.10056	-1.23747
1.09883	-0.45993	1.09873	-0.55805	1.10191	-1.15941	1.10054	-1.44617	1.09857	-1.49552	1.09957	-1.23652
1.09771	-0.45816	1.09783	-0.55627	1.10126	-1.16747	1.09964	-1.44141	1.09796	-1.46993	1.0985	-1.24063
1.09675	-0.45611	1.09679	-0.55392	1.10021	-1.18363	1.09853	-1.46006	1.09661	-1.46786	1.09759	-1.2394
1.09573	-0.45404	1.09586	-0.55205	1.09928	-1.20023	1.0975	-1.43634	1.09566	-1.46045	1.09655	-1.24724
1.09477	-0.45202	1.09465	-0.54962	1.09831	-1.16474	1.09647	-1.46442	1.09457	-1.47466	1.09553	-1.24823
1.09382	-0.45014	1.09372	-0.54802	1.09717	-1.19669	1.09553	-1.45518	1.0936	-1.46583	1.09453	-1.25242
1.09281	-0.4483	1.09284	-0.54571	1.09636	-1.20058	1.09451	-1.48808	1.09247	-1.46489	1.09356	-1.25416
1.09183	-0.44611	1.09178	-0.5435	1.09514	-1.24226	1.09353	-1.48528	1.09153	-1.4602	1.09251	-1.25394
1.09071	-0.44411	1.09084	-0.54146	1.09418	-1.21927	1.09264	-1.486	1.09048	-1.48368	1.09157	-1.25705
1.08978	-0.44225	1.0898	-0.53922	1.09336	-1.26292	1.09155	-1.47942	1.08959	-1.48693	1.09048	-1.25488
1.08873	-0.44042	1.08888	-0.53669	1.09241	-1.23598	1.09046	-1.47779	1.08868	-1.47719	1.08957	-1.26263
1.08773	-0.43831	1.08769	-0.53451	1.09122	-1.25724	1.08956	-1.48006	1.08756	-1.48983	1.08855	-1.25762
1.08673	-0.43634	1.08678	-0.53246	1.09016	-1.24041	1.08865	-1.48384	1.08665	-1.45094	1.08755	-1.26496
1.08573	-0.43424	1.08592	-0.53042	1.08915	-1.27151	1.08756	-1.49547	1.08554	-1.47955	1.08656	-1.25476
1.08481	-0.43221	1.08477	-0.52824	1.08824	-1.26807	1.08652	-1.51299	1.08452	-1.43957	1.08548	-1.25981
1.08374	-0.43004	1.08374	-0.52644	1.08719	-1.25074	1.08552	-1.51587	1.08366	-1.49904	1.08452	-1.25325
1.08285	-0.42807	1.08281	-0.5247	1.08619	-1.25852	1.0846	-1.49796	1.08233	-1.49852	1.08356	-1.25662
1.08174	-0.426	1.08189	-0.52269	1.08517	-1.25707	1.08358	-1.50856	1.0816	-1.50752	1.08258	-1.25175
1.08076	-0.4239	1.08079	-0.52084	1.08425	-1.27994	1.08254	-1.49337	1.08067	-1.49404	1.08153	-1.25123
1.07981	-0.42187	1.07957	-0.51885	1.08326	-1.26742	1.08162	-1.50662	1.07966	-1.50294	1.08057	-1.24795
1.0788	-0.41981	1.07877	-0.51698	1.08215	-1.30288	1.08052	-1.4837	1.07868	-1.48622	1.07965	-1.24703
1.07775	-0.41789	1.07776	-0.51492	1.08115	-1.26485	1.07945	-1.51749	1.07757	-1.48891	1.07853	-1.24527
1.07676	-0.41577	1.0768	-0.51286	1.08017	-1.3134	1.07863	-1.51598	1.07662	-1.48166	1.07746	-1.24517
1.07577	-0.41374	1.07577	-0.51063	1.07902	-1.2732	1.07762	-1.51581	1.0754	-1.5321	1.0766	-1.24547
1.07477	-0.41165	1.07486	-0.50849	1.0782	-1.32754	1.07661	-1.49992	1.07464	-1.52223	1.07554	-1.24048
1.07378	-0.40978	1.07379	-0.50629	1.07721	-1.30191	1.07554	-1.50472	1.07386	-1.50689	1.07454	-1.24086
1.07278	-0.40769	1.07276	-0.50402	1.07618	-1.34129	1.07455	-1.50277	1.07261	-1.50429	1.07354	-1.23363
1.07172	-0.40579	1.07176	-0.50195	1.07531	-1.34468	1.07349	-1.48964	1.07159	-1.47914	1.07258	-1.23442
1.07079	-0.40381	1.07074	-0.50018	1.07427	-1.35857	1.07249	-1.49681	1.07057	-1.49479	1.0715	-1.22569
1.06976	-0.40203	1.06978	-0.49847	1.07326	-1.35196	1.07155	-1.50572	1.06945	-1.45796	1.07054	-1.22747
1.06874	-0.40004	1.06872	-0.49662	1.07263	-1.37385	1.07056	-1.50846	1.06855	-1.49718	1.06952	-1.22022
1.06778	-0.39808	1.06781	-0.49502	1.07129	-1.37636	1.06959	-1.48881	1.06752	-1.49276	1.06852	-1.21961
1.06675	-0.39611	1.0669	-0.49393	1.07018	-1.38705	1.0686	-1.49389	1.0666	-1.48836	1.06757	-1.21365
1.06573	-0.39407	1.06583	-0.49264	1.06925	-1.4046	1.06751	-1.48003	1.06559	-1.47166	1.06654	-1.2109
1.06479	-0.39214	1.06475	-0.49169	1.06848	-1.41327	1.06654	-1.47915	1.0646	-1.46464	1.06554	-1.20753
1.06373	-0.3903	1.06378	-0.49054	1.06725	-1.44151	1.06556	-1.46169	1.06364	-1.45804	1.06458	-1.20356
1.06271	-0.38849	1.06285	-0.48951	1.06636	-1.38192	1.06447	-1.48229	1.0626	-1.45247	1.06353	-1.20234
1.06179	-0.38647	1.06176	-0.4881	1.06523	-1.42632	1.0635	-1.47575	1.0616	-1.45131	1.06246	-1.19761
1.06074	-0.38451	1.06076	-0.48689	1.06418	-1.40242	1.06261	-1.48679	1.06065	-1.48046	1.06155	-1.19702
1.05976	-0.38251	1.05974	-0.48539	1.06318	-1.44872	1.0616	-1.48196	1.05958	-1.48294	1.06052	-1.19211
1.05882	-0.38058	1.0588	-0.48416	1.06242	-1.42757	1.06061	-1.48485	1.05861	-1.47148	1.05951	-1.19335
1.05778	-0.37854	1.05773	-0.482	1.06122	-1.46932	1.05954	-1.47988	1.0576	-1.48026	1.05853	-1.18727
1.0567	-0.37672	1.05676	-0.48044	1.06005	-1.45734	1.05854	-1.47968	1.0566	-1.46535	1.05756	-1.18925
1.05578	-0.37481	1.0558	-0.47799	1.05951	-1.45167	1.05756	-1.48996	1.05559	-1.48486	1.05652	-1.18357
1.0548	-0.37297	1.0548	-0.47617	1.0582	-1.44577	1.05645	-1.48651	1.05461	-1.46901	1.05558	-1.18359
1.05379	-0.37102	1.05374	-0.47412	1.05684	-1.47256	1.05556	-1.49903	1.0536	-1.49099	1.0545	-1.17854
1.05279	-0.36919	1.05273	-0.47208	1.05619	-1.48645	1.05452	-1.49519	1.05245	-1.47521	1.05352	-1.18251
1.05179	-0.36738	1.05172	-0.46898	1.0556	-1.4782	1.05363	-1.49611	1.05162	-1.47948	1.05255	-1.17828
1.05077	-0.36535	1.05086	-0.46699	1.05427	-1.50726	1.05256	-1.48436	1.05064	-1.46993	1.0516	-1.1769
1.04975	-0.36355	1.04975	-0.46386	1.05349	-1.49827	1.05152	-1.48678	1.04969	-1.46883	1.05054	-1.1752
1.04874	-0.36178	1.04868	-0.46145	1.05222	-1.5222	1.05056	-1.47516	1.04858	-1.46008	1.04956	-1.17344
1.04774	-0.36003	1.04786	-0.45855	1.05108	-1.48937	1.04948	-1.48125	1.04744	-1.45417	1.04858	-1.17198
1.04685	-0.35818	1.04678	-0.45651	1.05015	-1.53707	1.04859	-1.47528	1.04656	-1.45308	1.04753	-1.1667
1.0458	-0.35624	1.04578	-0.45386	1.0493	-1.51343	1.04756	-1.48546	1.04556	-1.43419	1.04655	-1.16915
1.0448	-0.35428	1.0447	-0.45103	1.0482	-1.54693	1.0465	-1.48038	1.04459	-1.44005	1.04559	-1.16698
1.04379	-0.35236	1.04384	-0.44865	1.04721	-1.52418	1.04558	-1.47843	1.04357	-1.43795	1.04449	-1.16545
1.04279	-0.35043	1.04273	-0.4467	1.04634	-1.56418	1.04458	-1.47626	1.04261	-1.4464	1.04362	-1.1614
1.04177	-0.34882	1.04187	-0.44487	1.04527	-1.54871	1.04359	-1.46202	1.04184	-1.43311	1.04251	-1.16277
1.04084	-0.347	1.04077	-0.44321	1.04404	-1.56046	1.04259	-1.46951	1.04059	-1.44502	1.04151	-1.15856
1.03977	-0.34522	1.03982	-0.44159	1.0432	-1.55982	1.04137	-1.46561	1.03964	-1.42365	1.04057	-1.15912
1.03884	-0.34336	1.03882	-0.43966	1.04218	-1.5599	1.0406	-1.47456	1.03856	-1.43994	1.03957	-1.15562
1.03771	-0.34153	1.03776	-0.43819	1.04118	-1.56096	1.03948	-1.47033	1.03771	-1.42532	1.03857	-1.15866
1.03679	-0.33979	1.03677	-0.43592	1.04007	-1.54807	1.03855	-1.47229	1.03656	-1.45194	1.0376	-1.1557
1.03573	-0.33798	1.03571	-0.43437	1.03921	-1.57145	1.03762	-1.46205	1.03569	-1.44339	1.03657	-1.15339
1.0347	-0.33632	1.03475	-0.43229	1.03791	-1.55482	1.03651	-1.46234	1.0347	-1.44336	1.03558	-1.15276
1.03367	-0.33439	1.03382	-0.4309	1.03732	-1.57508	1.03553	-1.45348	1.03356	-1.43393	1.03454	-1.15128
1.03274	-0.33262	1.03282	-0.4283	1.03651	-1.56114	1.03454	-1.45825	1.03273	-1.42894	1.03361	-1.15067
1.03175	-0.3309	1.03175	-0.42608	1.03517	-1.5858	1.03353	-1.45089	1.03159	-1.42404	1.03259	-1.14716
1.03082	-0.32916	1.03083	-0.42329	1.03415	-1.55169	1.03259	-1.45568	1.03034	-1.42541	1.03159	-1.14734
1.0297	-0.32749	1.02985	-0.42075	1.03326	-1.58429	1.03158	-1.44745	1.02962	-1.42528	1.03052	-1.14458
1.02878	-0.32568	1.02895	-0.41806	1.03246	-1.56317	1.03072	-1.4394	1.02869	-1.42471	1.02952	-1.14382
1.02772	-0.32392	1.0278	-0.41579	1.03121	-1.57877	1.02954	-1.43344	1.02764	-1.42096	1.0285	-1.13888
1.02672	-0.32224	1.02673	-0.41287	1.03031	-1.56141	1.02856	-1.42315	1.02649	-1.40708	1.02753	-1.1386
1.02577	-0.32046	1.02584	-0.41025	1.02921	-1.57604	1.02764	-1.42054	1.02558	-1.40404	1.02656	-1.13512
1.02477	-0.31894	1.02479	-0.40722	1.02836	-1.56676	1.02661	-1.40828	1.02473	-1.38564	1.02563	-1.13441
1.02371	-0.31727	1.02381	-0.40464	1.02748	-1.54549	1.02554	-1.41242	1.02357	-1.38344	1.02456	-1.13029
1.0228	-0.31554	1.0228	-0.40208	1.02626	-1.5401	1.02451	-1.40202	1.02255	-1.36854	1.02352	-1.12935
1.02178	-0.31385	1.02184	-0.39968	1.02536	-1.52857	1.02354	-1.39664	1.02152	-1.36432	1.02252	-1.12623
1.02068	-0.31198	1.02082	-0.39746	1.0243	-1.52859	1.02254	-1.38402	1.02049	-1.35097	1.02163	-1.12271
1.01975	-0.31037	1.0197	-0.39457	1.0235	-1.50108	1.02153	-1.37522	1.0196	-1.33753	1.02056	-1.11976
1.01877	-0.30868	1.01883	-0.39242	1.02218	-1.50839	1.02049	-1.36162	1.01853	-1.32567	1.01955	-1.11651
1.01776	-0.3071	1.01779	-0.39027	1.021	-1.48132	1.01962	-1.35396	1.01754	-1.30967	1.0186	-1.11393
1.01671	-0.30545	1.01678	-0.388	1.02022	-1.47284	1.01856	-1.34059	1.01662	-1.29966	1.01761	-1.1079
1.01576	-0.30385	1.01577	-0.38614	1.01956	-1.43683	1.01754	-1.33242	1.01533	-1.28468	1.01657	-1.10505
1.01476	-0.30213	1.01477	-0.38392	1.01817	-1.43374	1.01654	-1.31873	1.01456	-1.27844	1.01551	-1.09975
1.01371	-0.30048	1.01384	-0.38204	1.01707	-1.40439	1.01563	-1.30642	1.01329	-1.2652	1.01453	-1.0969
1.01274	-0.29879	1.01277	-0.37995	1.01624	-1.39566	1.01457	-1.29339	1.01256	-1.258	1.01351	-1.09138
1.01178	-0.29723	1.01178	-0.37826	1.01534	-1.36895	1.01358	-1.27743	1.01189	-1.24357	1.0125	-1.08775
1.0107	-0.29559	1.01076	-0.37621	1.01409	-1.36015	1.01252	-1.26678	1.01052	-1.23403	1.01151	-1.08243
1.00967	-0.294	1.00972	-0.37451	1.01322	-1.33314	1.01158	-1.24828	1.00961	-1.21777	1.01054	-1.07927
1.00873	-0.29237	1.00875	-0.37262	1.01249	-1.30611	1.01049	-1.23986	1.00858	-1.21137	1.00954	-1.07384
1.00777	-0.29081	1.00778	-0.37079	1.01126	-1.28368	1.0094	-1.22522	1.00757	-1.1973	1.00847	-1.07073
1.00672	-0.28922	1.00682	-0.36852	1.00985	-1.26041	1.00854	-1.21538	1.0066	-1.19419	1.00755	-1.0655
1.00571	-0.28766	1.00574	-0.36678	1.00921	-1.24214	1.00776	-1.20042	1.00562	-1.18068	1.00655	-1.06123
1.00476	-0.28617	1.00473	-0.36446	1.00828	-1.21108	1.00657	-1.18828	1.00455	-1.1719	1.00551	-1.05592
1.00373	-0.28491	1.00373	-0.36329	1.00722	-1.19658	1.00559	-1.17442	1.00365	-1.15944	1.00451	-1.05016
1.00279	-0.28353	1.00294	-0.36215	1.00629	-1.16511	1.00449	-1.16516	1.00255	-1.1471	1.00355	-1.04527
1.00177	-0.28223	1.00177	-0.36044	1.00522	-1.1445	1.00354	-1.15297	1.00158	-1.14095	1.0025	-1.03981
1.00095	-0.28094	1.00088	-0.35929	1.00438	-1.10586	1.00252	-1.14928	1.00093	-1.13491	1.00155	-1.03424
1.00038	-0.28079	1.00054	-0.359	1.00316	-1.09939	1.00157	-1.13817	1.00049	-1.12168	1.00097	-1.02833
		1.00046	-0.362	1.00203	-1.08458	1.00085	-1.12724			1.00078	-1.02227
				1.00112	-1.06506	1.00071	-1.11979			1.00081	-1.01983
				1.00103	-1.05001	1.00081	-1.1198
				1.00041	-1.0402
				1.00068	-1.09427

## Sheet: Figure 1d
1st		10th		100th		500th		1000th
Potential (V)	Current density (mA cm-2)	Potential (V)	Current density (mA cm-2)	Potential (V)	Current density (mA cm-2)	Potential (V)	Current density (mA cm-2)	Potential (V)	Current density (mA cm-2)
1.0006	-0.42079	1.00226	-0.29092	1.00058	-0.4214	1.00042	-0.47185	1.00226	-0.35753
1.00248	-0.29548	1.00652	-0.17877	1.00239	-0.29657	1.0023	-0.32187	1.00563	-0.26334
1.00581	-0.20979	1.01083	-0.1159	1.0058	-0.20453	1.00573	-0.22097	1.00977	-0.19364
1.00998	-0.12913	1.01422	-0.05239	1.00994	-0.12023	1.00979	-0.12479	1.01391	-0.12838
1.01408	-0.06767	1.01761	-0.007	1.01404	-0.05439	1.01393	-0.05519	1.0173	-0.07786
1.01751	-0.02196	1.02102	0.02719	1.01745	-0.0038	1.01735	-0.000487429	1.02069	-0.03442
1.02089	0.0146	1.02442	0.05781	1.02085	0.03578	1.02079	0.04293	1.02409	6.69404e-05
1.02428	0.04558	1.02776	0.08716	1.02424	0.06812	1.0241	0.07846	1.02745	0.03065
1.02765	0.07301	1.03118	0.11347	1.02758	0.09805	1.0275	0.11098	1.03085	0.06121
1.03105	0.09611	1.03458	0.13581	1.03097	0.12485	1.03089	0.14108	1.03424	0.08893
1.03443	0.12121	1.03798	0.15984	1.03439	0.15025	1.03426	0.16819	1.03767	0.1128
1.03786	0.14389	1.04138	0.1816	1.03782	0.17398	1.03774	0.19452	1.04107	0.1387
1.04127	0.16299	1.04478	0.19897	1.04118	0.19689	1.04102	0.21758	1.04443	0.162
1.04465	0.1845	1.04819	0.2192	1.04465	0.21864	1.04447	0.23962	1.04791	0.18127
1.04808	0.20381	1.05159	0.23765	1.04796	0.23735	1.04783	0.26074	1.05126	0.20252
1.05147	0.21894	1.05503	0.25221	1.05146	0.25337	1.0512	0.28004	1.05466	0.22201
1.05489	0.23391	1.05841	0.26644	1.05474	0.26755	1.05467	0.29788	1.0581	0.2371
1.05826	0.25097	1.06183	0.28291	1.05809	0.27928	1.05803	0.31519	1.06147	0.25313
1.06166	0.26389	1.06519	0.29492	1.06324	0.29147	1.06143	0.32791	1.06487	0.26852
1.06507	0.2768	1.06857	0.30643	1.06655	0.30017	1.06486	0.33601	1.06826	0.28046
1.06844	0.29355	1.07197	0.31762	1.06992	0.31297	1.06894	0.34355	1.07163	0.2921
1.07183	0.30736	1.07537	0.33318	1.07331	0.32378	1.07291	0.35186	1.07503	0.30411
1.07528	0.31739	1.07877	0.34275	1.07669	0.33445	1.07633	0.35801	1.07844	0.31542
1.07865	0.32822	1.08219	0.35332	1.08007	0.34117	1.07973	0.36707	1.08184	0.32527
1.08204	0.34246	1.08556	0.36593	1.08361	0.35366	1.08311	0.37605	1.08523	0.33424
1.08552	0.35097	1.08895	0.37875	1.08687	0.35999	1.08653	0.38345	1.08865	0.34581
1.08883	0.36319	1.09237	0.38529	1.0903	0.37227	1.08985	0.39254	1.09201	0.35473
1.09225	0.37742	1.09577	0.39543	1.09362	0.38263	1.09329	0.39922	1.09549	0.36209
1.09569	0.39114	1.09915	0.40867	1.09707	0.39106	1.09673	0.40505	1.09881	0.36998
1.09902	0.40038	1.10265	0.41951	1.10048	0.40255	1.10013	0.41871	1.10223	0.3788
1.10242	0.41073	1.10596	0.42964	1.10387	0.41555	1.10354	0.43042	1.10562	0.38773
1.10579	0.41868	1.10937	0.43949	1.10723	0.42071	1.10692	0.43531	1.109	0.39657
1.1092	0.43054	1.11273	0.45011	1.11072	0.43024	1.11028	0.44517	1.11241	0.40495
1.11254	0.44132	1.11608	0.45979	1.11397	0.44686	1.11363	0.45434	1.11587	0.41321
1.11616	0.45281	1.11951	0.46791	1.11741	0.45701	1.11708	0.45734	1.11924	0.4235
1.11938	0.46568	1.12292	0.47636	1.12079	0.46444	1.12037	0.46553	1.12258	0.42961
1.12275	0.47404	1.12634	0.489	1.12409	0.46878	1.12383	0.47672	1.12604	0.43721
1.12682	0.47966	1.12972	0.49654	1.12763	0.47824	1.12722	0.48487	1.12941	0.44669
1.13087	0.48697	1.13384	0.50258	1.13079	0.48177	1.13063	0.498	1.13282	0.45904
1.13431	0.49567	1.13793	0.51031	1.13421	0.48582	1.13405	0.50874	1.13631	0.46629
1.13772	0.50236	1.14134	0.52173	1.13764	0.49901	1.13749	0.51348	1.13961	0.47567
1.14113	0.52036	1.14472	0.53011	1.14095	0.51962	1.14083	0.52121	1.14299	0.48591
1.1444	0.53342	1.14812	0.54287	1.14436	0.52387	1.14419	0.53027	1.14642	0.49374
1.14787	0.54342	1.15152	0.55592	1.14773	0.53624	1.14763	0.54079	1.15049	0.50114
1.15122	0.5592	1.15491	0.57699	1.15107	0.55574	1.15097	0.55585	1.15459	0.51112
1.15459	0.57713	1.15829	0.59093	1.15446	0.56602	1.15442	0.57419	1.15799	0.52423
1.15802	0.58796	1.16169	0.60762	1.15786	0.57689	1.15779	0.59134	1.1614	0.537
1.16149	0.60963	1.16506	0.63155	1.16121	0.60292	1.16128	0.61196	1.16476	0.55086
1.16479	0.63724	1.16847	0.65364	1.16457	0.62916	1.16454	0.6297	1.16819	0.56813
1.16823	0.64891	1.17189	0.67053	1.16799	0.64169	1.16798	0.64433	1.17152	0.58826
1.17164	0.6769	1.17523	0.70682	1.17133	0.66654	1.17134	0.67316	1.17494	0.6063
1.17492	0.70517	1.1786	0.73748	1.17482	0.69835	1.17477	0.70096	1.17829	0.62537
1.17835	0.72622	1.18205	0.76905	1.17812	0.7194	1.1781	0.72664	1.18169	0.65176
1.1818	0.75765	1.18542	0.80617	1.18146	0.74545	1.1815	0.76094	1.18503	0.67505
1.18516	0.80538	1.18881	0.84146	1.1848	0.7918	1.18487	0.7972	1.18843	0.6957
1.18849	0.83352	1.19225	0.87312	1.18818	0.82549	1.18833	0.81621	1.19178	0.72022
1.19198	0.87605	1.19563	0.91217	1.19159	0.84711	1.19167	0.85516	1.19522	0.75263
1.19524	0.92295	1.19898	0.95643	1.19492	0.89736	1.19495	0.89294	1.19861	0.7768
1.19869	0.95579	1.20239	0.99806	1.1983	0.93387	1.19845	0.92949	1.20204	0.80881
1.20218	0.98993	1.20573	1.04898	1.20172	0.96389	1.20183	0.97065	1.20539	0.84446
1.20549	1.04068	1.20918	1.09174	1.20502	1.0129	1.20519	1.02234	1.2088	0.86967
1.2089	1.07307	1.21251	1.13242	1.20867	1.08501	1.20863	1.05552	1.21218	0.90055
1.21221	1.12273	1.21593	1.17159	1.21189	1.10739	1.21205	1.10195	1.21551	0.9319
1.21568	1.16614	1.21937	1.20816	1.21538	1.15868	1.21539	1.13537	1.21904	0.94924
1.21899	1.20949	1.22281	1.23715	1.21878	1.205	1.21925	1.1536	1.22246	0.98101
1.22253	1.22975	1.22609	1.27374	1.2221	1.22106	1.2222	1.20059	1.22581	1.01631
1.22575	1.27536	1.22952	1.30172	1.22568	1.23407	1.22551	1.22062	1.2292	1.03142
1.22907	1.29445	1.23291	1.32235	1.22881	1.29237	1.22906	1.25001	1.23283	1.05678
1.23249	1.31669	1.23627	1.34427	1.23216	1.30652	1.23229	1.27498	1.23595	1.08426
1.2361	1.34984	1.23969	1.36688	1.23558	1.31864	1.23582	1.29685	1.23939	1.08182
1.23924	1.37507	1.24309	1.36881	1.23905	1.36885	1.23924	1.28278	1.24272	1.0921
1.24268	1.36754	1.24646	1.37809	1.24226	1.36535	1.24268	1.30383	1.24612	1.10793
1.24606	1.37417	1.24983	1.37093	1.24571	1.3382	1.24592	1.28942	1.24959	1.11193
1.24967	1.38667	1.25327	1.36509	1.24911	1.3414	1.24936	1.28922	1.25295	1.11609
1.25283	1.36314	1.2566	1.3517	1.25297	1.37164	1.25269	1.29614	1.25636	1.13119
1.25642	1.36576	1.25996	1.33726	1.25596	1.32771	1.25616	1.30444	1.2597	1.12097
1.2595	1.37192	1.26351	1.3153	1.2593	1.33153	1.2595	1.26446	1.2631	1.11733
1.26292	1.34782	1.26683	1.2974	1.26265	1.34164	1.26295	1.25724	1.26638	1.1162
1.26634	1.31254	1.27017	1.26618	1.26599	1.30719	1.26628	1.2374	1.26993	1.10959
1.26976	1.29859	1.27358	1.24471	1.26984	1.22974	1.26957	1.20236	1.27334	1.09898
1.27326	1.25976	1.27692	1.22281	1.27265	1.22468	1.2732	1.16563	1.27665	1.10097
1.27647	1.22011	1.28036	1.18073	1.27623	1.2021	1.27635	1.17344	1.28	1.08542
1.28007	1.19426	1.28371	1.1496	1.27948	1.14803	1.27981	1.12546	1.28335	1.06654
1.2834	1.17735	1.28703	1.12028	1.28331	1.14523	1.28322	1.10328	1.28674	1.05016
1.28668	1.12947	1.29043	1.07878	1.28615	1.126	1.28653	1.09007	1.2903	1.04202
1.29007	1.104	1.29382	1.03507	1.28975	1.0846	1.28992	1.05793	1.29344	1.02273
1.29339	1.0742	1.29721	1.01615	1.29321	1.02464	1.29377	1.02006	1.29693	1.01227
1.29685	1.03144	1.30052	0.98945	1.29642	1.02299	1.29675	1.01876	1.30024	1.00563
1.30031	0.99706	1.30404	0.96229	1.29975	0.97336	1.30009	0.98095	1.30365	0.99465
1.30365	0.98073	1.30743	0.93482	1.3032	0.95032	1.30348	0.94822	1.30711	0.97603
1.30701	0.93997	1.3108	0.91354	1.3069	0.93234	1.3068	0.93531	1.3105	0.96601
1.31053	0.91885	1.31418	0.88669	1.30997	0.93415	1.31017	0.92393	1.3139	0.95276
1.31378	0.9057	1.3176	0.85444	1.31343	0.88929	1.31358	0.89574	1.31736	0.93248
1.31723	0.86876	1.3209	0.84809	1.31678	0.86455	1.31706	0.8803	1.32071	0.92801
1.32067	0.84627	1.3243	0.82554	1.32045	0.86203	1.32032	0.88031	1.32399	0.91897
1.32397	0.84145	1.32777	0.80959	1.32365	0.82867	1.32374	0.86494	1.32747	0.91193
1.32738	0.81121	1.33114	0.79786	1.32705	0.80653	1.32712	0.85221	1.3309	0.90692
1.33085	0.792	1.33445	0.79595	1.33031	0.80375	1.33091	0.85072	1.33425	0.9028
1.33412	0.78926	1.3379	0.77374	1.33369	0.80869	1.33383	0.84856	1.33765	0.88854
1.33751	0.78465	1.34121	0.76932	1.33706	0.7734	1.33728	0.82403	1.34104	0.88144
1.3409	0.75891	1.34475	0.76523	1.34042	0.77903	1.34057	0.83506	1.34434	0.87742
1.34424	0.75694	1.34799	0.76033	1.34388	0.77898	1.34401	0.83628	1.34778	0.87214
1.34767	0.75748	1.3514	0.75491	1.34711	0.76639	1.34736	0.82662	1.35116	0.87733
1.35101	0.75094	1.35473	0.75954	1.35071	0.76027	1.35077	0.82896	1.35459	0.87935
1.3544	0.73742	1.35818	0.76313	1.35381	0.7825	1.35428	0.84641	1.35802	0.88687
1.35774	0.75704	1.36154	0.75177	1.35736	0.7808	1.35749	0.8377	1.36137	0.88978
1.36115	0.76401	1.36497	0.7641	1.36074	0.78527	1.36092	0.83184	1.36478	0.89559
1.36453	0.76367	1.36823	0.77163	1.36421	0.79759	1.36424	0.85249	1.36815	0.89034
1.36788	0.76028	1.3717	0.76445	1.36748	0.79416	1.36765	0.85138	1.37152	0.90654
1.37126	0.76869	1.37534	0.78146	1.3711	0.79483	1.37106	0.85898	1.37486	0.91613
1.37455	0.76564	1.37841	0.80288	1.37421	0.81386	1.37438	0.87464	1.37831	0.92034
1.37787	0.77017	1.38181	0.80557	1.37772	0.8193	1.37783	0.89493	1.38172	0.93504
1.38146	0.78105	1.38516	0.81217	1.38106	0.83098	1.38124	0.8981	1.38499	0.95118
1.38468	0.80701	1.38859	0.83434	1.38446	0.86018	1.38466	0.92451	1.3885	0.95336
1.38809	0.81848	1.39201	0.83827	1.38779	0.87307	1.38799	0.94452	1.39183	0.96531
1.39152	0.82553	1.39544	0.85227	1.39143	0.86043	1.39144	0.95947	1.39525	0.98367
1.39506	0.83865	1.39875	0.87122	1.39459	0.89029	1.39475	0.97619	1.39874	0.99922
1.39825	0.85002	1.40215	0.88362	1.39798	0.90951	1.39817	1.00326	1.40218	1.02358
1.40171	0.8643	1.40558	0.90562	1.40139	0.92013	1.40157	1.01405	1.40551	1.04776
1.40504	0.89464	1.40889	0.92814	1.40495	0.96069	1.40494	1.04207	1.40888	1.05951
1.40843	0.92388	1.41234	0.94501	1.40809	1.00191	1.40824	1.07745	1.41228	1.08563
1.41184	0.94603	1.41578	0.96432	1.41154	1.00617	1.41172	1.08734	1.41562	1.10499
1.4152	0.95455	1.41909	0.99988	1.41486	1.00876	1.41498	1.11907	1.41902	1.12201
1.41855	0.97655	1.42244	1.01741	1.41817	1.04984	1.41844	1.15955	1.42243	1.14901
1.42184	0.98199	1.42589	1.05146	1.42157	1.04689	1.42186	1.17492	1.42584	1.18686
1.42524	0.99995	1.42923	1.09036	1.425	1.08167	1.42529	1.2064	1.42919	1.20917
1.42859	1.04731	1.43269	1.11362	1.42846	1.13831	1.4286	1.2725	1.43265	1.24475
1.432	1.08867	1.43611	1.13211	1.43178	1.1814	1.43208	1.28992	1.43591	1.27672
1.43546	1.09528	1.43944	1.17026	1.43527	1.17164	1.4354	1.33894	1.43939	1.30246
1.43891	1.15298	1.44278	1.19247	1.43848	1.22867	1.43884	1.37525	1.44268	1.33332
1.44211	1.17481	1.44623	1.2224	1.44194	1.26835	1.4422	1.39648	1.44618	1.37242
1.44556	1.18893	1.44959	1.27609	1.44525	1.26994	1.44553	1.43621	1.44959	1.39444
1.44893	1.22142	1.45295	1.30269	1.44874	1.32606	1.4488	1.49392	1.45313	1.43459
1.45226	1.28469	1.4564	1.33596	1.45196	1.40893	1.45228	1.52109	1.45631	1.4688
1.45564	1.29038	1.4597	1.37199	1.45552	1.42749	1.45569	1.52293	1.45973	1.48256
1.45905	1.31627	1.46314	1.38261	1.45884	1.41177	1.45892	1.60867	1.46311	1.51427
1.46246	1.34462	1.46687	1.39994	1.46211	1.48057	1.46238	1.6004	1.46641	1.54633
1.46575	1.36524	1.46985	1.44832	1.46571	1.50249	1.4658	1.60464	1.46993	1.56427
1.46925	1.37405	1.47336	1.45103	1.46907	1.47944	1.46916	1.63512	1.4734	1.57716
1.47257	1.39963	1.47675	1.45332	1.47264	1.49363	1.47245	1.70573	1.4767	1.61623
1.476	1.42055	1.48018	1.4783	1.47574	1.55431	1.47601	1.65894	1.48008	1.61192
1.47942	1.41685	1.48343	1.46401	1.47919	1.5368	1.47935	1.68121	1.48355	1.62408
1.48279	1.44131	1.48692	1.44667	1.48259	1.49757	1.483	1.688	1.48687	1.62835
1.48614	1.43434	1.49017	1.45309	1.48597	1.53813	1.48611	1.66282	1.49028	1.64031
1.48969	1.41797	1.49368	1.45503	1.48919	1.52073	1.48947	1.65335	1.49377	1.62452
1.49313	1.41579	1.49699	1.42666	1.49254	1.49608	1.49282	1.64357	1.49697	1.63481
1.4964	1.42642	1.5004	1.43117	1.49612	1.49241	1.49639	1.65339	1.50038	1.62796
1.49957	1.39133	1.50391	1.43616	1.49933	1.5272	1.49959	1.60272	1.50377	1.62362
1.50305	1.39237	1.50711	1.42058	1.50273	1.49238	1.50301	1.60998	1.5072	1.61468
1.50632	1.40823	1.51066	1.38473	1.50622	1.47435	1.50639	1.58792	1.51053	1.61448
1.50981	1.39461	1.51382	1.39617	1.50981	1.48595	1.50973	1.56847	1.51397	1.60013
1.51321	1.37349	1.51725	1.39149	1.51281	1.44536	1.5133	1.52634	1.51728	1.58621
1.5166	1.38646	1.52068	1.36299	1.51621	1.40148	1.51648	1.57529	1.52078	1.58595
1.52008	1.38686	1.52412	1.36173	1.51954	1.40789	1.51974	1.53947	1.52407	1.57493
1.52328	1.35379	1.52739	1.3825	1.52288	1.425	1.52327	1.4941	1.52747	1.57059
1.52689	1.38389	1.53081	1.36163	1.52645	1.38962	1.52744	1.50661	1.53083	1.5694
1.52997	1.38436	1.53419	1.34681	1.52981	1.37989	1.52993	1.49482	1.53416	1.56404
1.53343	1.37703	1.53756	1.37954	1.53307	1.40206	1.53341	1.43279	1.53757	1.53945
1.53689	1.36721	1.54084	1.36905	1.53642	1.36771	1.53674	1.45254	1.54096	1.538
1.54014	1.40724	1.54429	1.37839	1.53981	1.34809	1.54021	1.4773	1.54428	1.52788
1.54361	1.40889	1.54769	1.42195	1.54316	1.369	1.54348	1.43414	1.54776	1.52656
1.54684	1.42507	1.55099	1.44597	1.54679	1.40594	1.54696	1.44289	1.55109	1.53789
1.55053	1.46669	1.55448	1.43711	1.55003	1.37874	1.55026	1.49453	1.55457	1.5521
1.5536	1.52912	1.5578	1.50383	1.55357	1.43557	1.55363	1.43766	1.55797	1.55118
1.55706	1.54176	1.56146	1.54857	1.55669	1.4505	1.55708	1.44169	1.56136	1.55686
1.56049	1.58427	1.5646	1.5826	1.56021	1.42546	1.56105	1.49776	1.56474	1.56204
1.56408	1.67983	1.56799	1.6469	1.56351	1.47419	1.56386	1.4832	1.56814	1.56331
1.5673	1.73846	1.57128	1.74738	1.56686	1.55664	1.56729	1.47744	1.57148	1.57261
1.57078	1.80674	1.57473	1.80219	1.57039	1.55301	1.57067	1.57302	1.57488	1.59861
1.57412	1.94426	1.57818	1.91994	1.57427	1.66138	1.57405	1.56817	1.57832	1.62164
1.57731	2.08113	1.58149	2.04631	1.57697	1.75975	1.57743	1.5904	1.5817	1.64528
1.58077	2.16044	1.5849	2.15989	1.58053	1.79461	1.58081	1.70896	1.58505	1.67912
1.58425	2.34373	1.58864	2.30935	1.58395	1.84065	1.58413	1.74884	1.58846	1.71238
1.58749	2.52451	1.59156	2.53753	1.58715	1.99144	1.58782	1.78771	1.59188	1.75966
1.59077	2.69881	1.59493	2.74264	1.591	2.09096	1.59094	1.92979	1.59532	1.81632
1.59456	3.01686	1.59847	2.99071	1.59388	2.23706	1.59454	2.05267	1.59864	1.88777
1.59757	3.38177	1.60251	3.35481	1.59789	2.45865	1.59768	2.07596	1.60209	1.97096
1.60285	3.7314	1.6067	3.70217	1.60071	2.73906	1.60155	2.28576	1.6054	2.08381
1.6062	4.08373	1.60999	4.08603	1.60561	2.9484	1.6044	2.50381	1.60878	2.17931
1.60957	4.5796	1.61342	4.55799	1.60898	3.21466	1.60868	2.70334	1.61216	2.30392
1.61298	4.97249	1.61674	5.08864	1.6124	3.64648	1.61301	2.99496	1.61572	2.46369
1.61646	5.47706	1.6202	5.55033	1.61571	4.04279	1.61634	3.40578	1.61881	2.63979
1.61994	6.08842	1.62354	6.23415	1.61914	4.39549	1.61979	3.798	1.62231	2.84628
1.62324	6.85249	1.62657	6.91846	1.62262	5.04871	1.62318	4.15041	1.62559	3.15739
1.62643	7.45247	1.63037	7.65369	1.62567	5.57824	1.62652	4.74034	1.62902	3.48903
1.62995	8.31819	1.63381	8.47802	1.62932	6.13986	1.62992	5.2658	1.63333	3.85755
1.63338	9.26349	1.63714	9.51462	1.6326	6.92067	1.63333	5.76757	1.63741	4.30153
1.63658	10.1225	1.6405	10.497	1.63609	7.78069	1.63677	6.6152	1.64072	4.80897
1.64011	11.0753	1.64396	11.5213	1.63953	8.63841	1.64003	7.65895	1.64409	5.33648
1.64353	12.2983	1.64721	12.6633	1.64279	9.94448	1.64342	8.58913	1.64742	5.79425
1.64662	13.7579	1.64958	13.5835	1.6463	11.3374	1.64702	9.40599	1.64973	6.01594
1.6495	15.0064	1.65024	13.7582	1.64914	12.3752	1.64933	10.3666	1.65037	5.94858
1.65051	15.3581	1.64987	13.4197	1.65024	12.511	1.65051	10.4166	1.64848	5.6051
1.65011	15.1081	1.64784	12.6844	1.64992	12.1902	1.65011	10.0627	1.64516	5.01303
1.64807	14.3666	1.64453	11.2594	1.64782	11.3104	1.64848	9.31567	1.6417	4.36477
1.64485	12.8246	1.64132	9.75624	1.64444	9.76707	1.64504	8.38453	1.63838	3.74846
1.64157	11.0184	1.63776	8.62973	1.64108	8.27607	1.64155	6.99204	1.63494	3.22903
1.63811	9.67644	1.63462	7.52697	1.63769	7.36629	1.63812	6.03387	1.63153	2.77482
1.63467	8.65626	1.63103	6.603	1.63442	6.38998	1.63465	5.02903	1.62813	2.35887
1.63117	7.55568	1.62764	5.88629	1.63101	5.39555	1.63135	4.22099	1.62385	1.96572
1.62788	6.54581	1.62429	5.11375	1.62761	4.74647	1.62804	3.50313	1.61963	1.62672
1.62467	5.7439	1.62088	4.35432	1.62425	3.98981	1.6246	2.94162	1.61631	1.33464
1.62095	5.12301	1.61751	3.77194	1.6209	3.32122	1.62035	2.32026	1.61285	1.0941
1.6177	4.34473	1.61409	3.17967	1.61765	2.86016	1.61599	1.89512	1.60951	0.89801
1.61436	3.8261	1.61079	2.68081	1.61408	2.43612	1.61281	1.43605	1.60618	0.71262
1.61085	3.31006	1.6074	2.23735	1.61076	1.93839	1.60925	1.09045	1.60276	0.56867
1.60757	2.75729	1.60316	1.82876	1.6067	1.53462	1.60612	0.84489	1.59933	0.4302
1.60421	2.27971	1.59895	1.45834	1.60254	1.22999	1.60255	0.61724	1.59598	0.30783
1.59999	1.89835	1.59538	1.12558	1.59943	0.8854	1.59928	0.41369	1.59257	0.19358
1.59548	1.50752	1.59207	0.84854	1.59594	0.63673	1.59599	0.25928	1.58847	0.09583
1.59236	1.18177	1.58885	0.64187	1.59252	0.44309	1.59253	0.12039	1.58435	0.00811
1.58895	0.92291	1.58533	0.45106	1.58922	0.28226	1.58912	-0.02964	1.58096	-0.07122
1.58551	0.70361	1.58197	0.29294	1.58583	0.11381	1.58573	-0.1319	1.57757	-0.13803
1.58221	0.51969	1.5786	0.15083	1.58249	-0.02773	1.58233	-0.23943	1.57421	-0.19519
1.57884	0.33756	1.5752	0.02297	1.57843	-0.14506	1.57895	-0.32448	1.57083	-0.23904
1.57549	0.19142	1.57181	-0.09885	1.57368	-0.24716	1.5756	-0.38856	1.56742	-0.28556
1.57136	0.04088	1.56844	-0.19197	1.56963	-0.34586	1.57216	-0.447	1.56406	-0.3239
1.56725	-0.08973	1.56505	-0.28054	1.56612	-0.4376	1.56879	-0.50538	1.5606	-0.35848
1.56392	-0.19975	1.56161	-0.36084	1.56285	-0.50071	1.56536	-0.54879	1.5572	-0.3843
1.56046	-0.29993	1.55822	-0.42848	1.55939	-0.5438	1.56198	-0.58248	1.55384	-0.41597
1.55705	-0.36955	1.55479	-0.48574	1.55599	-0.59666	1.55853	-0.6123	1.55032	-0.43732
1.55373	-0.43329	1.55139	-0.53528	1.55267	-0.6284	1.55507	-0.63843	1.54703	-0.45553
1.55026	-0.48268	1.54801	-0.5755	1.54924	-0.6346	1.55181	-0.66467	1.54365	-0.47923
1.54623	-0.53954	1.54466	-0.61667	1.5459	-0.66982	1.54838	-0.68632	1.54021	-0.49526
1.54219	-0.57424	1.54121	-0.6459	1.54236	-0.69589	1.54501	-0.70931	1.53617	-0.50561
1.53878	-0.60806	1.53788	-0.67118	1.53908	-0.70568	1.54158	-0.73569	1.53218	-0.52254
1.5354	-0.65054	1.5345	-0.71074	1.53563	-0.76031	1.53825	-0.73951	1.52873	-0.54086
1.53208	-0.68748	1.53105	-0.73594	1.53235	-0.77839	1.53483	-0.75881	1.5253	-0.55338
1.52864	-0.70642	1.52765	-0.75211	1.52894	-0.77897	1.53151	-0.76387	1.52191	-0.5719
1.52521	-0.74409	1.52437	-0.77086	1.52552	-0.78415	1.52813	-0.78496	1.51855	-0.59097
1.52189	-0.7682	1.52093	-0.79473	1.5222	-0.82135	1.52467	-0.7868	1.51512	-0.60943
1.51841	-0.76712	1.51757	-0.80027	1.51892	-0.80142	1.52124	-0.82513	1.51179	-0.62134
1.5151	-0.80034	1.5142	-0.81553	1.51545	-0.83012	1.51795	-0.81326	1.50837	-0.62707
1.51175	-0.81545	1.51077	-0.8363	1.51197	-0.85336	1.51461	-0.84879	1.50503	-0.64999
1.50828	-0.8251	1.50734	-0.8593	1.50872	-0.88709	1.51127	-0.83912	1.50166	-0.66135
1.50492	-0.84567	1.50401	-0.87011	1.50527	-0.87404	1.5078	-0.85363	1.49817	-0.67087
1.50157	-0.8773	1.50063	-0.87822	1.50196	-0.89898	1.50446	-0.86032	1.4948	-0.69188
1.49812	-0.86135	1.49724	-0.88778	1.49849	-0.90551	1.50102	-0.90496	1.49143	-0.71867
1.49483	-0.88503	1.49387	-0.90142	1.49521	-0.90676	1.49764	-0.88586	1.48801	-0.72259
1.49149	-0.89316	1.49042	-0.90706	1.49139	-0.92101	1.49423	-0.93025	1.48462	-0.7365
1.48802	-0.90415	1.48708	-0.91345	1.48841	-0.94856	1.49091	-0.93319	1.48124	-0.74904
1.48464	-0.91244	1.48372	-0.94224	1.48502	-0.93778	1.48752	-0.93469	1.47786	-0.75698
1.48125	-0.9414	1.48032	-0.94526	1.48163	-0.95036	1.48401	-0.93822	1.47447	-0.76973
1.47781	-0.9375	1.47688	-0.95327	1.47817	-0.98485	1.48027	-0.97078	1.47106	-0.78317
1.47438	-0.94633	1.47344	-0.95623	1.47484	-0.97306	1.47741	-0.9647	1.46761	-0.79371
1.47108	-0.95638	1.47016	-0.96441	1.47146	-0.95928	1.47392	-0.99052	1.46418	-0.81376
1.46764	-0.94695	1.46671	-0.94211	1.46808	-0.99072	1.47056	-1.00266	1.46084	-0.81997
1.46417	-0.94486	1.46335	-0.98228	1.46446	-1.00014	1.46716	-1.00613	1.45742	-0.81386
1.46083	-0.96076	1.46003	-0.96795	1.46126	-0.96434	1.46371	-0.98162	1.4541	-0.82014
1.45753	-0.9622	1.45655	-0.97807	1.45794	-0.99904	1.46032	-0.99359	1.45077	-0.82947
1.45409	-0.96841	1.45319	-0.97918	1.45463	-0.99858	1.45702	-1.00135	1.44729	-0.82604
1.45078	-0.96789	1.44986	-0.98993	1.45124	-0.98397	1.45368	-1.00458	1.44387	-0.83368
1.44735	-0.9728	1.44637	-0.94781	1.44741	-0.9731	1.45024	-1.00011	1.44047	-0.84535
1.44392	-0.95074	1.44299	-0.95853	1.44433	-0.99464	1.44692	-1.01861	1.43707	-0.84199
1.4406	-0.9506	1.43969	-0.95076	1.44105	-0.96294	1.44353	-1.0051	1.43354	-0.84041
1.43722	-0.94158	1.43621	-0.93844	1.43771	-0.9632	1.44012	-0.97633	1.43029	-0.83993
1.43386	-0.93803	1.43288	-0.94207	1.43413	-0.98092	1.43675	-0.98972	1.42679	-0.83052
1.43041	-0.94066	1.42946	-0.94681	1.43095	-0.96463	1.43349	-0.98848	1.42348	-0.82558
1.42713	-0.93641	1.42604	-0.92425	1.42754	-0.94343	1.43	-0.96466	1.42012	-0.82315
1.42368	-0.92194	1.42266	-0.91561	1.42411	-0.9351	1.4266	-0.96621	1.41669	-0.81305
1.42022	-0.88957	1.41934	-0.91134	1.42062	-0.94941	1.42328	-0.97479	1.41325	-0.80331
1.41694	-0.904	1.41585	-0.89132	1.41744	-0.92844	1.4199	-0.93559	1.40995	-0.79857
1.41363	-0.88061	1.41252	-0.88532	1.41408	-0.90794	1.41653	-0.91086	1.40651	-0.79119
1.41017	-0.86748	1.40913	-0.8893	1.41061	-0.90409	1.41324	-0.91736	1.40312	-0.78451
1.40672	-0.87199	1.40576	-0.86132	1.40738	-0.91197	1.40967	-0.90257	1.39975	-0.77597
1.40343	-0.86874	1.40233	-0.86153	1.40398	-0.87205	1.40647	-0.88697	1.39635	-0.7675
1.40014	-0.84026	1.3991	-0.85532	1.40055	-0.84266	1.40305	-0.88705	1.39297	-0.76069
1.39676	-0.8255	1.39563	-0.83831	1.39719	-0.86345	1.39972	-0.88325	1.38953	-0.75248
1.39341	-0.83009	1.39221	-0.82201	1.39373	-0.85582	1.3963	-0.87064	1.3861	-0.74833
1.38969	-0.8076	1.38867	-0.82921	1.39043	-0.83069	1.39292	-0.84797	1.38262	-0.74507
1.38655	-0.81009	1.38542	-0.80338	1.38709	-0.82657	1.38947	-0.83937	1.37935	-0.73726
1.38292	-0.80531	1.38199	-0.802	1.38338	-0.83138	1.38605	-0.82249	1.37592	-0.72365
1.37974	-0.80548	1.37869	-0.79661	1.38031	-0.80981	1.38257	-0.81754	1.37262	-0.72114
1.37638	-0.80056	1.37527	-0.79096	1.37695	-0.78486	1.37934	-0.81583	1.36924	-0.7143
1.37298	-0.7835	1.37186	-0.77374	1.37355	-0.7988	1.37594	-0.81149	1.36575	-0.71206
1.36954	-0.78612	1.36851	-0.78415	1.37022	-0.80983	1.37251	-0.80727	1.36241	-0.71281
1.3662	-0.78262	1.36517	-0.76467	1.3668	-0.79466	1.36914	-0.80383	1.359	-0.71634
1.36297	-0.76602	1.36174	-0.77223	1.36346	-0.79335	1.36573	-0.79373	1.35561	-0.71002
1.35959	-0.76334	1.35823	-0.76699	1.35971	-0.81261	1.36231	-0.7808	1.35228	-0.70326
1.35625	-0.77635	1.35494	-0.7858	1.35678	-0.78743	1.35894	-0.78665	1.34885	-0.69819
1.3529	-0.76626	1.35161	-0.76647	1.35336	-0.77174	1.35556	-0.77997	1.3455	-0.69404
1.34947	-0.75721	1.34817	-0.77928	1.34984	-0.77716	1.35204	-0.78073	1.34205	-0.69988
1.34601	-0.76518	1.34485	-0.77251	1.34665	-0.78387	1.3488	-0.79053	1.33869	-0.70393
1.34258	-0.77179	1.34149	-0.77727	1.34329	-0.77887	1.34535	-0.78033	1.3353	-0.70251
1.33935	-0.76889	1.33809	-0.76846	1.33988	-0.78428	1.34198	-0.78231	1.33192	-0.70502
1.33591	-0.77869	1.33475	-0.79912	1.33642	-0.80097	1.33862	-0.79061	1.32848	-0.71003
1.33261	-0.79251	1.33134	-0.79276	1.33313	-0.80295	1.33527	-0.79027	1.32513	-0.70975
1.32922	-0.79935	1.32788	-0.79963	1.32978	-0.79612	1.33191	-0.78493	1.3217	-0.71116
1.32582	-0.78725	1.32455	-0.80959	1.3264	-0.80035	1.32851	-0.80249	1.31832	-0.72413
1.32247	-0.80827	1.32121	-0.81591	1.32298	-0.82779	1.32508	-0.79241	1.31498	-0.72639
1.31915	-0.81522	1.31772	-0.80612	1.31964	-0.81224	1.32171	-0.80337	1.31157	-0.73705
1.3157	-0.82134	1.31443	-0.83307	1.31618	-0.82273	1.31835	-0.81346	1.30823	-0.74333
1.31224	-0.83419	1.31111	-0.84416	1.31286	-0.85984	1.31493	-0.82747	1.30474	-0.75145
1.309	-0.86566	1.30762	-0.85641	1.3095	-0.85846	1.31155	-0.83911	1.30123	-0.75208
1.30552	-0.86181	1.30409	-0.88732	1.30606	-0.84533	1.30807	-0.85585	1.29804	-0.76685
1.30214	-0.87631	1.30081	-0.90381	1.30265	-0.88178	1.30464	-0.8494	1.29469	-0.77056
1.29876	-0.89325	1.29731	-0.89831	1.29946	-0.90051	1.30131	-0.87099	1.29122	-0.78437
1.29546	-0.90682	1.29407	-0.92582	1.29584	-0.895	1.29796	-0.8792	1.28777	-0.79691
1.29199	-0.92379	1.29069	-0.94237	1.29254	-0.90599	1.29455	-0.88531	1.28442	-0.81239
1.28863	-0.95687	1.28724	-0.94756	1.28929	-0.9503	1.29119	-0.88298	1.281	-0.82036
1.28525	-0.9783	1.28375	-0.98906	1.28593	-0.95263	1.28766	-0.93164	1.27764	-0.83727
1.28185	-1.0035	1.28051	-1.02055	1.28248	-0.96138	1.28446	-0.94602	1.27427	-0.8455
1.2785	-1.03317	1.27714	-1.02037	1.27903	-1.00074	1.28105	-0.96939	1.27086	-0.85605
1.27513	-1.04937	1.27361	-1.04339	1.27581	-1.04816	1.27769	-0.97714	1.26748	-0.87881
1.2717	-1.07546	1.2704	-1.07591	1.27234	-1.05676	1.27436	-1.01996	1.26408	-0.89926
1.26837	-1.09808	1.26701	-1.08091	1.26888	-1.06769	1.27087	-1.02063	1.26063	-0.90891
1.26472	-1.13659	1.26353	-1.12048	1.26545	-1.11706	1.26765	-1.02794	1.2571	-0.92431
1.26154	-1.14749	1.26024	-1.16605	1.26233	-1.11812	1.26406	-1.05099	1.25393	-0.94572
1.25817	-1.17695	1.25673	-1.18355	1.25888	-1.13226	1.26093	-1.09301	1.25047	-0.94964
1.25468	-1.20134	1.25339	-1.21059	1.25537	-1.15654	1.25746	-1.09779	1.24714	-0.96421
1.25146	-1.2212	1.25007	-1.24793	1.25218	-1.21329	1.25402	-1.12598	1.24363	-0.98153
1.24798	-1.22021	1.24666	-1.23644	1.24876	-1.20135	1.25075	-1.15955	1.2403	-1.00023
1.24473	-1.27406	1.24321	-1.24638	1.24533	-1.23768	1.24727	-1.14095	1.23687	-1.01093
1.24133	-1.27906	1.24001	-1.29741	1.24196	-1.26154	1.24394	-1.17579	1.23355	-1.02342
1.23796	-1.28902	1.23655	-1.30418	1.23856	-1.25626	1.24061	-1.20274	1.23012	-1.02393
1.23427	-1.31831	1.23313	-1.29158	1.23501	-1.2566	1.23716	-1.1979	1.22678	-1.02783
1.23121	-1.32821	1.2296	-1.33261	1.23184	-1.28974	1.23372	-1.21148	1.22337	-1.02861
1.22771	-1.304	1.22646	-1.33054	1.22852	-1.27201	1.23042	-1.25665	1.21992	-1.02591
1.2243	-1.31283	1.22291	-1.29569	1.22503	-1.26935	1.22702	-1.22264	1.21652	-1.0276
1.22097	-1.31325	1.21957	-1.28468	1.22168	-1.29101	1.22357	-1.22161	1.21312	-1.02732
1.21766	-1.27551	1.21608	-1.28967	1.21828	-1.27899	1.22025	-1.22267	1.20974	-1.01798
1.2142	-1.29177	1.21286	-1.24675	1.21472	-1.23558	1.21676	-1.19848	1.20631	-1.00635
1.2109	-1.26852	1.20934	-1.23395	1.21147	-1.23011	1.21336	-1.16119	1.20299	-0.99284
1.20742	-1.24183	1.20605	-1.22118	1.20795	-1.21378	1.21009	-1.16874	1.19956	-0.9792
1.20412	-1.20037	1.20267	-1.19008	1.20469	-1.16377	1.20666	-1.14421	1.19621	-0.96586
1.20069	-1.19014	1.1991	-1.14667	1.20107	-1.14212	1.20327	-1.11167	1.19278	-0.95494
1.19715	-1.14002	1.19582	-1.12577	1.19804	-1.12807	1.19956	-1.09329	1.18943	-0.93811
1.19396	-1.10708	1.19254	-1.08121	1.19451	-1.08097	1.19655	-1.07121	1.18605	-0.92132
1.19053	-1.07841	1.18907	-1.0366	1.19102	-1.03445	1.19298	-1.02946	1.18274	-0.89416
1.18706	-1.05632	1.1857	-1.0161	1.18768	-1.01683	1.18978	-0.98848	1.17939	-0.86954
1.1839	-1.00872	1.18235	-0.97712	1.18438	-0.96486	1.18638	-0.96145	1.17604	-0.84386
1.1804	-0.95668	1.17898	-0.93252	1.18101	-0.92636	1.183	-0.92268	1.17272	-0.81758
1.17716	-0.93214	1.17555	-0.90266	1.17755	-0.91138	1.17964	-0.89166	1.1693	-0.79475
1.17382	-0.89526	1.17222	-0.87229	1.17433	-0.88105	1.17618	-0.85494	1.1659	-0.7769
1.17032	-0.85475	1.16883	-0.8275	1.1709	-0.83694	1.1729	-0.82811	1.16251	-0.75517
1.16684	-0.83428	1.1654	-0.80831	1.1675	-0.80706	1.16947	-0.78712	1.15914	-0.7375
1.16356	-0.81862	1.16207	-0.7936	1.16421	-0.78922	1.16614	-0.75856	1.15582	-0.71956
1.16011	-0.7858	1.15868	-0.76782	1.16069	-0.75514	1.16279	-0.73306	1.15234	-0.69987
1.1566	-0.76031	1.15528	-0.73795	1.1575	-0.72693	1.15927	-0.70561	1.14891	-0.6823
1.15343	-0.73991	1.15192	-0.72495	1.15404	-0.71837	1.15593	-0.69474	1.14553	-0.66686
1.14999	-0.71118	1.14861	-0.70007	1.15073	-0.70282	1.15251	-0.69088	1.14217	-0.64747
1.14667	-0.69375	1.14518	-0.67247	1.14732	-0.6768	1.14913	-0.6656	1.13876	-0.63251
1.14327	-0.68445	1.14177	-0.65941	1.14396	-0.65465	1.14576	-0.64459	1.13539	-0.61889
1.13984	-0.67417	1.13846	-0.65689	1.14061	-0.64621	1.1423	-0.63434	1.13191	-0.60458
1.1365	-0.655	1.13504	-0.6409	1.13715	-0.62583	1.13916	-0.60866	1.12858	-0.59466
1.13306	-0.64292	1.13166	-0.62813	1.13381	-0.61253	1.13564	-0.59262	1.12515	-0.58564
1.12973	-0.62925	1.12829	-0.61718	1.13028	-0.60715	1.13227	-0.58837	1.12171	-0.57493
1.12639	-0.616	1.12481	-0.60963	1.12714	-0.60301	1.12881	-0.58481	1.11832	-0.56758
1.12298	-0.60227	1.12161	-0.59743	1.12367	-0.59034	1.12547	-0.57198	1.11493	-0.56046
1.1197	-0.59951	1.11811	-0.58508	1.12015	-0.57417	1.12204	-0.56493	1.11153	-0.55111
1.11629	-0.59492	1.1148	-0.58215	1.11697	-0.57062	1.1187	-0.55426	1.10814	-0.54586
1.11294	-0.5875	1.11152	-0.58023	1.11355	-0.56126	1.11525	-0.54358	1.10477	-0.5404
1.10956	-0.57848	1.10817	-0.56781	1.11022	-0.55007	1.11191	-0.53901	1.10135	-0.53272
1.10626	-0.56805	1.10482	-0.56049	1.10671	-0.54886	1.10852	-0.53515	1.09802	-0.52885
1.1028	-0.56336	1.10152	-0.5541	1.1035	-0.55057	1.10513	-0.52945	1.09458	-0.52337
1.09966	-0.56017	1.098	-0.54716	1.10001	-0.54142	1.10177	-0.52796	1.09115	-0.51812
1.0962	-0.55373	1.09468	-0.53783	1.09664	-0.53093	1.09839	-0.52282	1.08775	-0.51571
1.09277	-0.54436	1.09128	-0.53453	1.09332	-0.52994	1.09493	-0.51368	1.08435	-0.51223
1.08942	-0.54359	1.08793	-0.53182	1.08996	-0.52416	1.09139	-0.51172	1.08094	-0.50778
1.08607	-0.53643	1.08447	-0.52796	1.08657	-0.51618	1.0882	-0.50767	1.07753	-0.50536
1.08276	-0.52376	1.08113	-0.52282	1.08316	-0.51227	1.08476	-0.5004	1.07417	-0.49967
1.07929	-0.51855	1.0777	-0.51943	1.07948	-0.51341	1.08142	-0.49824	1.07076	-0.49527
1.07597	-0.5175	1.07433	-0.51445	1.07654	-0.50845	1.07803	-0.49552	1.06743	-0.49551
1.07257	-0.51027	1.07109	-0.5092	1.07306	-0.49977	1.07462	-0.48916	1.06402	-0.49301
1.06917	-0.50853	1.06774	-0.5053	1.06971	-0.49402	1.07122	-0.48569	1.0606	-0.49159
1.06583	-0.50697	1.06443	-0.49869	1.06634	-0.49341	1.06785	-0.482	1.05726	-0.4917
1.0624	-0.50072	1.06107	-0.49648	1.06303	-0.48725	1.06446	-0.47921	1.05381	-0.49129
1.05901	-0.49643	1.05774	-0.49356	1.05959	-0.48597	1.0611	-0.47901	1.05034	-0.48882
1.05564	-0.49484	1.05438	-0.48903	1.05608	-0.48707	1.05769	-0.47543	1.04697	-0.48915
1.05227	-0.48593	1.05098	-0.48486	1.05289	-0.48904	1.05426	-0.47665	1.04362	-0.48931
1.04881	-0.486	1.0476	-0.48606	1.04952	-0.48471	1.05089	-0.47931	1.04031	-0.48892
1.04544	-0.48663	1.04419	-0.48192	1.04608	-0.48199	1.04743	-0.47889	1.03698	-0.48716
1.04201	-0.48369	1.04083	-0.47788	1.04281	-0.47564	1.04402	-0.47214	1.03366	-0.48584
1.03872	-0.47995	1.03741	-0.47621	1.03947	-0.47215	1.04073	-0.47386	1.03029	-0.48396
1.03534	-0.47742	1.03401	-0.47461	1.0361	-0.46988	1.03747	-0.47176	1.02697	-0.48107
1.03197	-0.4727	1.03063	-0.4689	1.03271	-0.46882	1.03399	-0.46818	1.02358	-0.4792
1.02867	-0.46609	1.02723	-0.46623	1.02941	-0.46612	1.03065	-0.46485	1.02033	-0.47672
1.02533	-0.46135	1.02389	-0.46232	1.02613	-0.46362	1.0272	-0.46811	1.01695	-0.47462
1.02197	-0.45847	1.02049	-0.45819	1.02274	-0.45902	1.02388	-0.46648	1.01354	-0.47274
1.01854	-0.45343	1.01708	-0.45443	1.01931	-0.45375	1.02041	-0.46154	1.01014	-0.47007
1.01514	-0.44682	1.01364	-0.45121	1.01606	-0.44823	1.01712	-0.45689	1.00672	-0.46618
1.01166	-0.44291	1.01029	-0.44572	1.01269	-0.44557	1.01358	-0.45351	1.00339	-0.465
1.00832	-0.4386	1.00703	-0.44083	1.00937	-0.44171	1.01042	-0.44688	1.00104	-0.46188
1.00494	-0.42712	1.00367	-0.43659	1.00586	-0.43585	1.00703	-0.44595	1.00028	-0.46476
1.00192	-0.42105	1.00131	-0.43879	1.0025	-0.43939	1.00366	-0.44138
0.99963	-0.39745	1.00047	-0.44067	1.00073	-0.43554	1.00131	-0.43974
		1.00036	-0.46321	1.0003	-0.43461	1.00038	-0.42772
				1.00057	-0.41854

## Sheet: Figure 1e
Cycle number	current density of Co2CrO4	current density of CoCr2O4
1	21.15	15.3
10	23.2	14.2
100	34	13.2
500	31.5	11.5
1000	30	5

## Sheet: Figure 1f
Cycle number	accumulated dissolution amount in ug
	Cr	Co	Cr	Co
Pure KOH	0.64861	0	0.64861	0
0	4.35907	0.01815	1.37946	0.08365
5	9.00743	0.04995	2.64472	0.23196
10	10.8883	0.06232	2.70224	0.24314
20	13.0298	0.11692	3.13313	0.3068
100	23.0343	0.17844	4.66469	0.56172
500	35.5593	0.31132	7.13462	0.55606
1000	40.0102	0.29248	12.7779	0.57767

## Sheet: Figure 2a
energy	CoO_merge_2	Co3O4_merge	Co_metal_merge	Co2Cr_pri_merge	Co2Cr_100_merge	Co2Cr_1000_merge
7588.33	0.00351	0.000933852	0.000756134	0.000462487	-0.00015815	0.00019965
7590.41	0.00363	0.000899633	0.000306107	0.000604576	-0.000119712	5.39888e-05
7592.63	0.00368	0.000861228	0.000501025	0.000559845	-0.000240209	8.20755e-05
7594.72	0.00189	0.000482067	1.19003e-05	0.000517732	-0.00035365	0.000108518
7596.81	0.00208	0.000648058	0.000110767	0.000290933	-0.000320352	0.000419196
7599.03	0.000836437	0.000526033	0.000194969	7.96393e-06	-0.000251562	0.000767428
7601.13	-0.000215629	0.000512039	0.000281342	-0.000126566	-0.000208913	0.000761517
7603.35	-0.000744304	-0.000125819	2.073e-05	6.64353e-05	-0.00022028	0.000255089
7605.44	-0.000752695	0.000200542	2.16501e-05	0.000248135	-0.000230982	-0.000221683
7607.54	-0.00206	-0.000228575	-0.000125641	0.000131975	-3.86788e-05	-0.000345057
7609.77	-0.00099217	-0.000121949	-6.51579e-05	-8.76651e-05	0.000230979	-0.000427563
7611.86	-0.000729217	8.83615e-05	-0.000130562	-0.000288397	0.00042556	-0.000435734
7613.97	-0.000991956	-0.000160234	-8.48433e-05	-0.000466297	0.000340846	-0.000274984
7616.2	-0.00169	-0.000306062	-0.000178425	-0.000654315	0.000251313	-0.000105093
7618.3	-0.00118	-0.000257369	-0.000410807	-0.000517191	0.000149432	-0.000152276
7620.41	-0.000975905	-0.0006191	-0.000163062	-0.000208005	3.74798e-05	-0.000262869
7622.64	-0.00108	-0.000356249	-0.00021733	6.07113e-05	-4.76389e-05	-0.000340925
7624.75	-0.00184	-0.000477941	-0.000357027	-0.000118125	0.000119501	-0.000288001
7626.86	-0.000965286	-0.000300872	-0.00043372	-0.000296962	0.00028664	-0.000235078
7628.97	-0.000755532	-0.000265428	-0.000378724	-0.000437131	0.000249617	-0.000299395
7631.2	-0.000852938	-0.000377348	-0.000242829	-0.000549217	2.01205e-05	-0.000434159
7633.32	-0.000817536	-0.000568557	-0.000425183	-0.000654602	-0.000197111	-0.000547689
7635.43	-0.00407	-0.000444923	-8.63717e-05	-0.000535934	-0.000233066	-0.000557279
7637.55	-0.000642859	-0.000574739	-0.000363846	-0.000416704	-0.000269192	-0.000566915
7639.66	-0.00109	-0.000566957	-2.69994e-05	-0.000359386	-0.00031363	-0.000541236
7641.91	-0.000798188	-0.000527373	3.97993e-05	-0.000370742	-0.000371037	-0.000488028
7644.03	-0.00152	-0.000742358	-0.00015588	-0.000381442	-0.000425126	-0.0004361
7646.15	-0.00202	-0.000577644	-0.000116162	-0.00051255	-0.000314107	-0.000358989
7648.27	-8.19362e-05	-0.000366342	-0.000241831	-0.000650185	-0.000194139	-0.000281879
7650.39	-0.000239004	-0.000718253	2.38165e-05	-0.000692401	-8.77233e-05	-0.000215969
7652.52	8.59351e-06	-0.000254905	-9.82258e-05	-0.000563613	-5.12082e-06	-0.000162091
7654.77	2.90031e-05	-0.000496137	-0.000226491	-0.000427569	8.21353e-05	-0.000105147
7656.9	-0.00296	-0.000994847	4.08205e-05	-0.000677986	1.98021e-05	-4.53871e-05
7659.03	0.000561167	-0.000289414	-8.59068e-06	-0.00097633	-6.08492e-05	1.43727e-05
7661.15	-0.000182598	-9.5313e-05	0.000481986	-0.00101	-0.000125734	6.59595e-05
7663.29	-0.000144426	-0.00010418	3.08953e-05	-0.000430054	-0.000154579	0.000106829
7665.42	0.00494	0.000135904	0.000852427	0.000150171	-0.000183289	0.000147507
7667.55	0.00161	0.000126375	0.000494532	0.000581721	-0.000230462	-9.93829e-05
7669.68	0.00138	0.000280395	0.000368808	0.000952364	-0.0002852	-0.00040653
7671.82	0.0017	0.000550267	0.000633701	0.00126	-0.000223836	-0.000572477
7673.96	0.00225	0.000616502	0.000861942	0.00126	0.000358013	-0.000404846
7676.1	0.00229	0.000217896	0.00132	0.00126	0.000939861	-0.000237216
7677.11	3.27251e-05	0.000610999	0.00146	0.000991616	0.000796179	-0.000638294
7678.11	0.000743347	0.000713249	0.00143	0.00026224	-1.59212e-05	-0.000575477
7679.12	-0.000532721	0.000548928	0.00146	0.000206426	0.000529617	0.000152094
7680.13	0.000440695	0.000731427	0.00172	0.000302506	0.00106	-1.12875e-05
7681.64	0.000277556	0.00124	0.00203	0.00155	0.00112	0.000622339
7682.65	0.000969616	0.00148	0.00207	0.00219	0.00101	0.0019
7683.65	0.000400293	0.0012	0.00234	0.00223	0.000976401	0.00105
7684.66	0.000192821	0.00134	0.0026	0.00168	0.00125	-0.000341371
7685.67	0.00146	0.00159	0.00294	0.0014	0.00080516	-0.000238706
7686.68	0.000929181	0.00166	0.00282	0.00206	0.00129	-3.72181e-07
7687.69	0.00156	0.00195	0.00329	0.00185	0.00165	0.000363866
7688.7	0.00125	0.00201	0.00321	0.00191	0.00204	0.00106
7689.71	0.0017	0.00217	0.0037	0.00211	0.00227	0.00174
7690.72	0.00262	0.00246	0.00413	0.0022	0.00305	0.00203
7691.73	0.00307	0.0028	0.00431	0.00309	0.00293	0.00229
7692.74	0.00311	0.00315	0.00472	0.00317	0.00299	0.00221
7693.75	0.00372	0.00326	0.00497	0.00337	0.00314	0.00201
7694.76	0.00398	0.00339	0.00558	0.00292	0.0035	0.00259
7695.78	0.00466	0.00376	0.00611	0.00397	0.00413	0.0029
7696.79	0.00566	0.00448	0.00692	0.00527	0.00448	0.00307
7698.18	0.00651	0.00522	0.00796	0.00549	0.00564	0.00375
7699.19	0.00722	0.0053	0.0093	0.00609	0.00589	0.00492
7700.2	0.00812	0.00614	0.01004	0.00665	0.00628	0.0056
7701.21	0.00924	0.00634	0.01141	0.00704	0.00747	0.00602
7702.23	0.01131	0.00739	0.01334	0.00789	0.00899	0.0069
7703.24	0.01316	0.0084	0.01596	0.0103	0.00989	0.00812
7704.25	0.01494	0.00997	0.02017	0.01254	0.01233	0.00953
7705.27	0.01928	0.01322	0.02761	0.01681	0.01675	0.0119
7706.28	0.02499	0.01968	0.04343	0.02544	0.02551	0.01729
7707.3	0.03417	0.0296	0.07812	0.04283	0.04261	0.02781
7708.31	0.04316	0.0375	0.13558	0.06157	0.06076	0.03946
7709.71	0.05488	0.04201	0.23527	0.06851	0.06597	0.04664
7710.73	0.06457	0.04298	0.29326	0.06665	0.06436	0.04608
7711.75	0.08411	0.04691	0.33003	0.07398	0.0722	0.0468
7712.76	0.12046	0.05395	0.35125	0.09798	0.09538	0.05318
7713.78	0.17594	0.06908	0.37199	0.13278	0.12818	0.06483
7714.8	0.25457	0.09702	0.40258	0.1843	0.17607	0.08734
7715.81	0.3551	0.14262	0.44144	0.25853	0.24702	0.1247
7716.83	0.47094	0.2029	0.48452	0.36858	0.35208	0.17852
7717.85	0.59293	0.27126	0.52989	0.50006	0.47568	0.24834
7718.87	0.72807	0.34276	0.58009	0.62296	0.58889	0.33051
7720.26	0.94959	0.46118	0.65809	0.74882	0.70928	0.45844
7721.28	1.12286	0.57859	0.72064	0.82731	0.79322	0.56676
7722.3	1.26317	0.71159	0.78357	0.90455	0.87678	0.68128
7723.32	1.36849	0.8326	0.83558	0.96406	0.94247	0.79883
7724.34	1.44975	0.94624	0.87006	1.00776	0.9944	0.92029
7725.36	1.48919	1.10004	0.88594	1.04263	1.04095	1.04562
7726.38	1.45298	1.34879	0.8892	1.10489	1.11302	1.16589
7727.79	1.2932	1.80465	0.88477	1.21775	1.23186	1.31412
7728.81	1.17253	1.94602	0.8836	1.25677	1.27396	1.3785
7729.83	1.08075	1.79282	0.89215	1.23803	1.25935	1.38073
7730.85	1.01818	1.51821	0.9086	1.19215	1.21368	1.3147
7731.87	0.96275	1.29873	0.92717	1.14766	1.16543	1.22984
7732.89	0.90765	1.17263	0.94068	1.12016	1.1305	1.14519
7733.91	0.85941	1.11286	0.94226	1.09933	1.10574	1.08519
7735.31	0.82778	1.07997	0.93112	1.05604	1.05871	1.04143
7736.34	0.83283	1.06664	0.92047	1.01563	1.02018	1.02807
7737.36	0.85908	1.04678	0.91184	0.97653	0.98486	1.01802
7738.38	0.89654	1.02006	0.90683	0.94636	0.95778	1.00948
7739.41	0.93389	0.99621	0.90069	0.92312	0.93718	1.00245
7740.43	0.95814	0.98884	0.89456	0.90881	0.925	0.99695
7741.84	0.95493	0.99966	0.88752	0.89839	0.91501	0.99695
7742.87	0.93281	1.00423	0.88492	0.89193	0.9087	0.99958
7743.89	0.90762	0.99435	0.88339	0.88358	0.90194	1.00087
7744.92	0.88441	0.97242	0.88334	0.8789	0.89607	0.99803
7745.94	0.86711	0.94349	0.88506	0.87548	0.89164	0.98364
7747.35	0.84871	0.89919	0.89195	0.87498	0.88798	0.96016
7748.37	0.83716	0.86839	0.8999	0.87625	0.88747	0.9356
7749.4	0.83031	0.84237	0.91081	0.87824	0.88677	0.9101
7750.43	0.82412	0.82136	0.92419	0.87913	0.88384	0.88461
7751.45	0.82391	0.80372	0.93943	0.87615	0.87725	0.86077
7752.87	0.82873	0.78026	0.96159	0.86541	0.86625	0.83153
7753.9	0.83784	0.76447	0.97796	0.8601	0.85773	0.81131
7754.93	0.85003	0.75007	0.99337	0.85249	0.84915	0.79658
7755.96	0.86179	0.73672	1.00575	0.84659	0.84171	0.78331
7756.98	0.87507	0.72608	1.01456	0.84188	0.83533	0.77398
7758.39	0.89648	0.71591	1.01822	0.83635	0.82912	0.76724
7759.42	0.90369	0.71486	1.01576	0.83536	0.8285	0.76425
7760.45	0.90507	0.71772	1.00932	0.83494	0.82791	0.76157
7762.25	0.93445	0.72933	0.98711	0.83642	0.83008	0.76554
7763.71	0.96779	0.73819	0.96634	0.83969	0.83306	0.77412
7765.19	1.01271	0.74792	0.94525	0.8427	0.8361	0.78748
7766.69	1.05407	0.76088	0.92663	0.84927	0.84408	0.80424
7768.21	1.08592	0.78045	0.91109	0.85795	0.85484	0.82321
7769.75	1.10637	0.80639	0.89841	0.87293	0.86958	0.8448
7771.3	1.11889	0.83476	0.89136	0.88666	0.88453	0.86353
7772.88	1.12716	0.86137	0.88902	0.90452	0.90222	0.8839
7774.47	1.12735	0.88682	0.8877	0.92093	0.91941	0.90487
7776.08	1.11295	0.90809	0.88593	0.94153	0.93987	0.92911
7777.72	1.08617	0.93686	0.88335	0.96289	0.96338	0.95546
7779.37	1.05611	0.9759	0.88172	0.99179	0.99156	0.9843
7781.04	1.02871	1.02108	0.8837	1.01152	1.01369	1.00972
7782.73	0.99907	1.06544	0.88924	1.02421	1.02737	1.03115
7784.43	0.97586	1.09425	0.89685	1.03088	1.03417	1.04483
7786.16	0.95912	1.1027	0.90384	1.03802	1.04245	1.05077
7787.91	0.9428	1.1001	0.91201	1.04622	1.04782	1.04941
7789.67	0.92619	1.09236	0.92163	1.05442	1.05515	1.04622
7791.45	0.91452	1.08514	0.93357	1.05492	1.05667	1.04238
7793.26	0.90626	1.07998	0.94541	1.04954	1.0501	1.03172
7795.08	0.90427	1.06948	0.95641	1.03489	1.03566	1.02032
7796.92	0.91212	1.05065	0.96855	1.00791	1.01123	1.00899
7798.78	0.9243	1.02592	0.98293	0.98029	0.98536	0.99687
7800.66	0.94166	0.99657	1.00072	0.94981	0.95704	0.98704
7802.55	0.957	0.97097	1.01858	0.92802	0.93661	0.97804
7804.47	0.96488	0.94677	1.03554	0.91222	0.92128	0.97031
7806.4	0.96859	0.92917	1.04633	0.90343	0.91354	0.96765
7808.36	0.96769	0.91824	1.05113	0.90368	0.91257	0.96486
7810.33	0.96898	0.91218	1.04773	0.90703	0.91505	0.96339
7812.32	0.97302	0.91334	1.03774	0.91598	0.92396	0.96155
7814.34	0.9781	0.92043	1.02573	0.93127	0.93593	0.96176
7816.37	0.99179	0.92684	1.01174	0.9447	0.9478	0.96254
7818.41	1.01106	0.92871	0.99527	0.95804	0.95887	0.96
7820.48	1.0268	0.92781	0.98043	0.96797	0.96701	0.95691
7822.57	1.03472	0.92828	0.9684	0.97589	0.97313	0.95422
7824.68	1.03255	0.93288	0.9554	0.97904	0.9764	0.95353
7826.8	1.02161	0.94047	0.94004	0.98089	0.97884	0.95324
7828.94	1.00607	0.95206	0.92286	0.97997	0.97842	0.95479
7831.11	0.98521	0.96515	0.90747	0.98046	0.97804	0.95702
7833.29	0.96583	0.97566	0.89873	0.97972	0.97839	0.96022
7835.49	0.94363	0.98161	0.89573	0.97563	0.97579	0.96186
7837.71	0.93066	0.98176	0.8995	0.96917	0.96914	0.96311
7839.95	0.93188	0.97862	0.90785	0.95865	0.96027	0.96147
7842.2	0.94433	0.97261	0.91935	0.94576	0.94884	0.95557
7844.48	0.97204	0.96005	0.93247	0.93169	0.93584	0.94885
7846.78	0.99785	0.94089	0.94394	0.91891	0.92403	0.93992
7849.09	1.01686	0.91381	0.95299	0.91292	0.91715	0.93151
7851.42	1.00644	0.89083	0.95677	0.91574	0.91792	0.92685
7856.15	1.01322	0.87186	0.95548	0.94038	0.93877	0.92965
7858.54	1.00066	0.88155	0.95946	0.95837	0.95426	0.93399
7860.95	0.99611	0.90067	0.97228	0.97784	0.97232	0.94358
7863.38	1.0019	0.9238	0.99439	0.99798	0.99181	0.95494
7865.82	1.01015	0.94905	1.01836	1.01542	1.00933	0.9658
7868.29	1.0208	0.97511	1.04084	1.02972	1.0233	0.97757
7870.77	1.02954	1.00055	1.05649	1.03668	1.03088	0.98795
7873.28	1.03605	1.02045	1.06744	1.0385	1.03316	0.99548
7875.8	1.03954	1.03121	1.07431	1.03471	1.03111	1.002
7878.34	1.02993	1.03568	1.07596	1.02812	1.02596	1.00656
7880.9	1.0268	1.03711	1.07025	1.01932	1.01918	1.01248
7883.48	1.0139	1.03722	1.05662	1.01107	1.01296	1.01899
7886.08	1.0012	1.03834	1.0365	1.00332	1.00553	1.02226
7888.7	0.97902	1.0396	1.0093	0.99486	0.99892	1.02464
7891.34	0.95973	1.04021	0.97733	0.9864	0.99188	1.02657
7893.99	0.94346	1.03625	0.9491	0.98019	0.9868	1.02703
7896.67	0.93118	1.02495	0.92502	0.97863	0.98505	1.0257
7899.36	0.9283	1.01006	0.91396	0.98144	0.98629	1.02315
7902.07	0.93785	0.99716	0.91549	0.98515	0.98879	1.01858
7904.8	0.95246	0.98722	0.92693	0.98588	0.98885	1.01086
7907.56	0.97227	0.98061	0.94148	0.9825	0.98519	1.00223
7910.32	0.98997	0.97403	0.95747	0.9771	0.97906	0.99241
7913.11	1.0044	0.96655	0.97135	0.9723	0.97388	0.98359
7915.92	1.01519	0.95821	0.98216	0.97056	0.97216	0.97831
7918.75	1.0219	0.94816	0.98865	0.97291	0.97346	0.97345
7921.59	1.02223	0.94218	0.99145	0.97986	0.97836	0.97054
7924.46	1.02268	0.94163	0.99225	0.98943	0.98633	0.97049
7927.34	1.01916	0.9469	0.99161	0.99903	0.99526	0.97093
7930.24	1.01932	0.95703	0.98929	1.00739	1.00282	0.97244
7933.16	1.01484	0.96834	0.98496	1.0106	1.006	0.97418
7936.1	1.01541	0.98279	0.98135	1.00846	1.00431	0.9759
7939.06	1.01271	0.9949	0.98193	1.00292	0.99989	0.97868
7942.04	1.01211	1.00382	0.99027	0.99566	0.99391	0.98038
7945.04	1.0107	1.00658	1.00424	0.98865	0.98823	0.98196
7948.05	1.00695	1.00397	1.01876	0.98291	0.98364	0.98392
7951.09	1.00271	0.99906	1.03145	0.97965	0.98094	0.98646
7954.14	1.0021	0.99569	1.04068	0.97799	0.97982	0.99045
7957.21	1.00193	0.99313	1.04714	0.98033	0.98223	0.99453
7960.31	1.00358	0.99103	1.04918	0.98583	0.98779	0.99853
7963.42	1.00469	0.98929	1.04482	0.9931	0.99452	1.00286
7966.55	1.00227	0.98908	1.03608	0.99856	0.99988	1.00548
7969.69	0.99351	0.99005	1.02166	1.00197	1.00257	1.00607
7972.86	0.98851	0.99019	1.00566	1.00531	1.00558	1.00562
7976.05	0.98458	0.98878	0.99242	1.00745	1.00763	1.00407
7979.25	0.98461	0.99016	0.98315	1.00714	1.00696	1.00155
7982.48	0.98655	0.99454	0.9784	1.0057	1.00587	0.99946
7985.72	0.99061	0.99976	0.97687	1.00455	1.00448	0.99838
7988.98	0.9962	1.00364	0.97725	1.00414	1.00429	0.99904
7992.26	1.00114	1.00437	0.97701	1.00668	1.00639	1.00089
7995.57	1.00926	1.00167	0.9766	1.01132	1.0103	1.00302
7998.88	1.01001	0.99762	0.97663	1.01421	1.01364	1.00342
8002.22	1.01509	0.9954	0.97724	1.01583	1.01401	1.0015
8005.58	1.01745	0.99759	0.97924	1.01628	1.01344	1.00111
8008.96	1.01862	1.00291	0.9833	1.01311	1.01148	1.00119
8012.35	1.01763	1.00881	0.98806	1.00711	1.0065	1.00197
8015.76	1.0168	1.01402	0.99333	1.00104	1.00131	1.00155
8019.2	1.01126	1.01573	0.99798	0.99686	0.99776	1.00279
8022.65	1.00401	1.0142	1.00098	0.99393	0.99535	1.00341
8026.12	0.99677	1.01218	1.00432	0.99339	0.99501	1.00412
8029.61	0.99404	1.00994	1.00745	0.99454	0.99589	1.00636
8033.12	0.99229	1.00722	1.01137	0.99617	0.99693	1.00802
8036.65	0.99444	1.00543	1.01646	0.99698	0.99827	1.01027
8040.19	0.99555	1.00526	1.02203	0.99719	0.99929	1.01249
8043.76	0.99723	1.00669	1.02524	0.99852	1.00001	1.01343
8047.34	0.99752	1.00632	1.02587	1.0015	1.00133	1.01282
8050.95	0.99438	1.00361	1.02398	1.00501	1.00389	1.01117
8054.57	0.99443	0.99954	1.01952	1.00814	1.00655	1.00769
8058.21	0.99531	0.99679	1.01382	1.01029	1.00879	1.00391
8061.87	0.99659	0.99644	1.00761	1.00995	1.00828	1.00003
8065.55	1.00075	0.99934	1.00408	1.00769	1.00582	0.99852
8069.25	1.00237	1.00424	1.00319	1.00341	1.00247	0.99735
8072.97	1.00509	1.00838	1.00423	0.99879	0.99864	0.99682
8076.7	1.00763	1.0109	1.0048	0.99698	0.99666	0.99836
8080.46	1.00822	1.01056	1.00244	1.00051	1.00086	1.00588
8091.84	1.00504	0.99483	0.99129	0.9987	0.99834	0.99004
8095.67	1.00159	0.99354	0.9908	0.99954	0.99876	0.99119
8099.52	0.99582	0.99619	0.99062	1.0005	0.99949	0.99183
8103.39	0.99095	1.00079	0.9913	1.00125	1.0002	0.99367
8107.28	0.98884	1.00466	0.99171	1.00291	1.00154	0.99634
8111.18	0.9871	1.00656	0.99324	1.00307	1.00222	0.99898
8115.11	0.98839	1.00728	0.99498	1.00351	1.00276	1.00247
8119.05	0.99048	1.00776	0.997	1.0044	1.00413	1.00433
8123.02	0.99348	1.00959	0.99972	1.00494	1.00473	1.00722
8127	0.99548	1.01225	1.00182	1.00658	1.00684	1.00921
8131	0.99759	1.01448	1.00436	1.00692	1.00764	1.01076
8135.02	0.99633	1.01489	1.00643	1.00752	1.00804	1.01183
8139.06	0.99658	1.0134	1.00852	1.00814	1.00831	1.01134
8143.12	0.99822	1.0109	1.01035	1.00863	1.00805	1.00984
8147.2	0.99844	1.00825	1.01184	1.00698	1.00678	1.00846
8151.29	0.99912	1.00704	1.01204	1.00575	1.00581	1.00636
8155.41	1.00094	1.00706	1.0111	1.00362	1.00435	1.0049
8159.54	1.00172	1.00659	1.00881	1.00111	1.0022	1.00405
8163.7	1.00231	1.00581	1.00588	0.99918	0.99958	1.00205
8167.87	1.00349	1.00609	1.0029	0.99792	0.99879	1.00162
8172.06	1.0078	1.00626	1.0009	0.99736	0.99757	1.00063
8176.27	1.00451	1.00409	1.00047	0.99608	0.99859	1.00471
8180.5	1.0082	1.00065	1.00019	0.99578	0.9968	1.00115
8184.75	1.00859	0.99695	1.00016	0.99592	0.99558	0.9992
8189.02	1.00831	0.99452	1.00048	0.99545	0.99489	0.99837
8193.3	1.00698	0.9931	1	0.99579	0.99515	0.99617
8197.61	1.00468	0.99213	0.99805	0.99618	0.99564	0.99445
8201.93	1.00329	0.99183	0.99603	0.99679	0.99667	0.99563
8206.27	1.0025	0.99139	0.99419	0.99837	0.99821	0.99574
8210.64	1.00067	0.99089	0.99307	0.99962	0.9988	0.99516
8215.02	0.99843	0.99069	0.99179	0.99966	0.99874	0.99522
8219.42	0.99781	0.99152	0.99049	0.99961	0.99828	0.99604
8223.84	0.99717	0.99245	0.98942	0.99656	0.99713	0.99666
8228.27	0.99613	0.99293	0.98851	0.99661	0.99625	0.99765
8232.73	0.99473	0.99283	0.98799	0.99508	0.99531	0.99719
8237.21	0.99279	0.99201	0.9879	0.99278	0.99444	0.99717
8241.7	0.99335	0.99043	0.98906	0.99364	0.99419	0.99595
8246.21	0.99268	0.98772	0.99006	0.99378	0.9946	0.99468
8250.75	0.99159	0.98515	0.99129	0.99237	0.99297	0.99362
8255.3	0.98968	0.98204	0.99309	0.99202	0.99217	0.99303

## Sheet: Figure 2b
energy	CoO_merge_2	Co3O4_merge	Co_metal_merge	Co2Cr_pri_merge	Co2Cr_100_merge	Co2Cr_1000_merge
7588.33	0.00351	0.000933852	0.000756134	0.000148096	0.000300139	0.000197218
7590.41	0.00363	0.000899633	0.000306107	0.000174677	0.000237379	0.000292373
7592.63	0.00368	0.000861228	0.000501025	0.000113277	0.000438412	0.000363659
7594.72	0.00189	0.000482067	1.19003e-05	5.54726e-05	0.000627673	0.00043077
7596.81	0.00208	0.000648058	0.000110767	0.000105693	0.000469975	0.000365899
7599.03	0.000836437	0.000526033	0.000194969	0.000175986	0.000248026	0.000276283
7601.13	-0.000215629	0.000512039	0.000281342	0.000205137	0.000102194	0.000197021
7603.35	-0.000744304	-0.000125819	2.073e-05	0.000160446	7.76705e-05	0.000124368
7605.44	-0.000752695	0.000200542	2.16501e-05	0.000118373	5.45835e-05	5.59696e-05
7607.54	-0.00206	-0.000228575	-0.000125641	-3.61173e-05	-0.000121638	-5.16996e-05
7609.77	-0.00099217	-0.000121949	-6.51579e-05	-0.000227263	-0.000345713	-0.000175436
7611.86	-0.000729217	8.83615e-05	-0.000130562	-0.000342571	-0.000533727	-0.000260079
7613.97	-0.000991956	-0.000160234	-8.48433e-05	-0.000231245	-0.00064508	-0.000233783
7616.2	-0.00169	-0.000306062	-0.000178425	-0.000113589	-0.000762765	-0.000205991
7618.3	-0.00118	-0.000257369	-0.000410807	-9.7205e-05	-0.000726484	-0.000113834
7620.41	-0.000975905	-0.0006191	-0.000163062	-0.000122233	-0.000625385	7.75897e-06
7622.64	-0.00108	-0.000356249	-0.00021733	-0.000176576	-0.000544861	0.00010158
7624.75	-0.00184	-0.000477941	-0.000357027	-0.000369264	-0.000602017	1.46543e-05
7626.86	-0.000965286	-0.000300872	-0.00043372	-0.000561952	-0.000659172	-7.22715e-05
7628.97	-0.000755532	-0.000265428	-0.000378724	-0.000660442	-0.000666172	-9.91986e-05
7631.2	-0.000852938	-0.000377348	-0.000242829	-0.000692049	-0.000634975	-8.1488e-05
7633.32	-0.000817536	-0.000568557	-0.000425183	-0.000725516	-0.000600527	-8.14212e-05
7635.43	-0.00407	-0.000444923	-8.63717e-05	-0.000820416	-0.000479959	-0.000383448
7637.55	-0.000642859	-0.000574739	-0.000363846	-0.000915766	-0.000358819	-0.000686905
7639.66	-0.00109	-0.000566957	-2.69994e-05	-0.000890717	-0.000224064	-0.000779603
7641.91	-0.000798188	-0.000527373	3.97993e-05	-0.000746786	-6.65038e-05	-0.000673884
7644.03	-0.00152	-0.000742358	-0.00015588	-0.000611171	8.19528e-05	-0.000574274
7646.15	-0.00202	-0.000577644	-0.000116162	-0.000402205	6.83717e-05	-0.000322641
7648.27	-8.19362e-05	-0.000366342	-0.000241831	-0.000192925	5.40998e-05	-7.03602e-05
7650.39	-0.000239004	-0.000718253	2.38165e-05	-0.000104616	-7.27326e-05	7.07858e-05
7652.52	8.59351e-06	-0.000254905	-9.82258e-05	-0.000193612	-0.000365532	4.93239e-05
7654.77	2.90031e-05	-0.000496137	-0.000226491	-0.000287622	-0.000674826	2.66528e-05
7656.9	-0.00296	-0.000994847	4.08205e-05	-0.000266571	-0.000446856	-1.38569e-05
7659.03	0.000561167	-0.000289414	-8.59068e-06	-0.000237838	-0.000182528	-5.56965e-05
7661.15	-0.000182598	-9.5313e-05	0.000481986	-0.000152692	-3.10551e-05	-0.000110475
7663.29	-0.000144426	-0.00010418	3.08953e-05	4.17186e-05	-9.22353e-05	-0.000190964
7665.42	0.00494	0.000135904	0.000852427	0.00023522	-0.00015313	-0.000271077
7667.55	0.00161	0.000126375	0.000494532	0.000410789	-7.35181e-05	-1.70091e-05
7669.68	0.00138	0.000280395	0.000368808	0.00058058	5.13587e-05	0.000344718
7671.82	0.0017	0.000550267	0.000633701	0.000773533	0.000223792	0.000623701
7673.96	0.00225	0.000616502	0.000861942	0.00104	0.000553973	0.000619084
7676.1	0.00229	0.000217896	0.00132	0.00131	0.000884155	0.000614467
7677.11	3.27251e-05	0.000610999	0.00146	0.00154	0.000933462	0.000697517
7678.11	0.000743347	0.000713249	0.00143	0.00157	0.000964162	0.000774909
7679.12	-0.000532721	0.000548928	0.00146	0.00126	0.00119	0.000741385
7680.13	0.000440695	0.000731427	0.00172	0.00162	0.00152	0.000839084
7681.64	0.000277556	0.00124	0.00203	0.00188	0.00229	0.00127
7682.65	0.000969616	0.00148	0.00207	0.00227	0.00228	0.00164
7683.65	0.000400293	0.0012	0.00234	0.00287	0.00202	0.00163
7684.66	0.000192821	0.00134	0.0026	0.00258	0.00199	0.00151
7685.67	0.00146	0.00159	0.00294	0.00266	0.0017	0.00162
7686.68	0.000929181	0.00166	0.00282	0.00317	0.00187	0.00239
7687.69	0.00156	0.00195	0.00329	0.00355	0.00204	0.00278
7688.7	0.00125	0.00201	0.00321	0.0039	0.00213	0.00272
7689.71	0.0017	0.00217	0.0037	0.00426	0.00252	0.00229
7690.72	0.00262	0.00246	0.00413	0.00485	0.00319	0.00265
7691.73	0.00307	0.0028	0.00431	0.0054	0.00344	0.00342
7692.74	0.00311	0.00315	0.00472	0.00564	0.00396	0.00336
7693.75	0.00372	0.00326	0.00497	0.00601	0.0046	0.00373
7694.76	0.00398	0.00339	0.00558	0.00669	0.00497	0.00475
7695.78	0.00466	0.00376	0.00611	0.00719	0.0052	0.00527
7696.79	0.00566	0.00448	0.00692	0.00792	0.00553	0.00568
7698.18	0.00651	0.00522	0.00796	0.00907	0.00671	0.00602
7699.19	0.00722	0.0053	0.0093	0.00969	0.00755	0.0071
7700.2	0.00812	0.00614	0.01004	0.01084	0.00861	0.00836
7701.21	0.00924	0.00634	0.01141	0.01228	0.00955	0.00965
7702.23	0.01131	0.00739	0.01334	0.01379	0.01041	0.01099
7703.24	0.01316	0.0084	0.01596	0.01556	0.01185	0.01243
7704.25	0.01494	0.00997	0.02017	0.01865	0.01387	0.01474
7705.27	0.01928	0.01322	0.02761	0.02426	0.01792	0.01911
7706.28	0.02499	0.01968	0.04343	0.03594	0.02648	0.02807
7707.3	0.03417	0.0296	0.07812	0.05703	0.04251	0.04453
7708.31	0.04316	0.0375	0.13558	0.07881	0.06065	0.06211
7709.71	0.05488	0.04201	0.23527	0.08923	0.07134	0.07136
7710.73	0.06457	0.04298	0.29326	0.09066	0.07101	0.07324
7711.75	0.08411	0.04691	0.33003	0.1008	0.07832	0.08051
7712.76	0.12046	0.05395	0.35125	0.12243	0.09406	0.09688
7713.78	0.17594	0.06908	0.37199	0.15304	0.11718	0.12131
7714.8	0.25457	0.09702	0.40258	0.20336	0.15735	0.1633
7715.81	0.3551	0.14262	0.44144	0.28119	0.22224	0.23014
7716.83	0.47094	0.2029	0.48452	0.38718	0.31556	0.32462
7717.85	0.59293	0.27126	0.52989	0.50077	0.42109	0.43048
7718.87	0.72807	0.34276	0.58009	0.59933	0.51925	0.52823
7720.26	0.94959	0.46118	0.65809	0.71182	0.63574	0.64751
7721.28	1.12286	0.57859	0.72064	0.79112	0.72461	0.7391
7722.3	1.26317	0.71159	0.78357	0.86605	0.81543	0.82868
7723.32	1.36849	0.8326	0.83558	0.92112	0.88648	0.89808
7724.34	1.44975	0.94624	0.87006	0.96707	0.94615	0.958
7725.36	1.48919	1.10004	0.88594	1.0139	1.00509	1.02008
7726.38	1.45298	1.34879	0.8892	1.07462	1.08668	1.10295
7727.79	1.2932	1.80465	0.88477	1.16226	1.21736	1.22878
7728.81	1.17253	1.94602	0.8836	1.18938	1.26468	1.27326
7729.83	1.08075	1.79282	0.89215	1.17284	1.24991	1.2546
7730.85	1.01818	1.51821	0.9086	1.12931	1.18963	1.19521
7731.87	0.96275	1.29873	0.92717	1.08507	1.12337	1.13254
7732.89	0.90765	1.17263	0.94068	1.054	1.07372	1.08539
7733.91	0.85941	1.11286	0.94226	1.0351	1.04658	1.05717
7735.31	0.82778	1.07997	0.93112	1.0176	1.02524	1.03377
7736.34	0.83283	1.06664	0.92047	1.00637	1.01	1.01814
7737.36	0.85908	1.04678	0.91184	0.99482	0.99473	1.00389
7738.38	0.89654	1.02006	0.90683	0.98351	0.98038	0.99002
7739.41	0.93389	0.99621	0.90069	0.97363	0.96772	0.97726
7740.43	0.95814	0.98884	0.89456	0.96864	0.96047	0.96968
7741.84	0.95493	0.99966	0.88752	0.96672	0.95782	0.96767
7742.87	0.93281	1.00423	0.88492	0.96448	0.9562	0.96643
7743.89	0.90762	0.99435	0.88339	0.96019	0.95198	0.96122
7744.92	0.88441	0.97242	0.88334	0.95418	0.94289	0.95089
7745.94	0.86711	0.94349	0.88506	0.94371	0.93136	0.93914
7747.35	0.84871	0.89919	0.89195	0.9316	0.9155	0.92405
7748.37	0.83716	0.86839	0.8999	0.92354	0.90388	0.9125
7749.4	0.83031	0.84237	0.91081	0.91531	0.89362	0.9017
7750.43	0.82412	0.82136	0.92419	0.90762	0.88451	0.89171
7751.45	0.82391	0.80372	0.93943	0.90057	0.87541	0.8819
7752.87	0.82873	0.78026	0.96159	0.88857	0.85982	0.86691
7753.9	0.83784	0.76447	0.97796	0.87949	0.85012	0.85707
7754.93	0.85003	0.75007	0.99337	0.87254	0.83989	0.84836
7755.96	0.86179	0.73672	1.00575	0.86596	0.8313	0.83906
7756.98	0.87507	0.72608	1.01456	0.86047	0.82496	0.83153
7758.39	0.89648	0.71591	1.01822	0.85627	0.82101	0.82649
7759.42	0.90369	0.71486	1.01576	0.8557	0.8204	0.82475
7760.45	0.90507	0.71772	1.00932	0.85703	0.81802	0.82457
7762.25	0.93445	0.72933	0.98711	0.8611	0.82263	0.83087
7763.71	0.96779	0.73819	0.96634	0.86525	0.83035	0.83669
7765.19	1.01271	0.74792	0.94525	0.86946	0.83518	0.84299
7766.69	1.05407	0.76088	0.92663	0.87804	0.84405	0.85212
7768.21	1.08592	0.78045	0.91109	0.88824	0.85691	0.86314
7769.75	1.10637	0.80639	0.89841	0.90072	0.87172	0.87937
7771.3	1.11889	0.83476	0.89136	0.91445	0.88932	0.89574
7772.88	1.12716	0.86137	0.88902	0.92707	0.90441	0.90954
7774.47	1.12735	0.88682	0.8877	0.93923	0.91997	0.92517
7776.08	1.11295	0.90809	0.88593	0.95195	0.93546	0.94369
7777.72	1.08617	0.93686	0.88335	0.96817	0.95472	0.96283
7779.37	1.05611	0.9759	0.88172	0.98654	0.98002	0.98743
7781.04	1.02871	1.02108	0.8837	1.00564	1.00422	1.01193
7782.73	0.99907	1.06544	0.88924	1.01911	1.02294	1.03007
7784.43	0.97586	1.09425	0.89685	1.02548	1.03194	1.03662
7786.16	0.95912	1.1027	0.90384	1.0274	1.03554	1.04053
7787.91	0.9428	1.1001	0.91201	1.0288	1.03594	1.04044
7789.67	0.92619	1.09236	0.92163	1.02726	1.03477	1.03962
7791.45	0.91452	1.08514	0.93357	1.02644	1.03385	1.03882
7793.26	0.90626	1.07998	0.94541	1.02394	1.03016	1.03664
7795.08	0.90427	1.06948	0.95641	1.01738	1.02195	1.02775
7796.92	0.91212	1.05065	0.96855	1.00834	1.00943	1.0155
7798.78	0.9243	1.02592	0.98293	0.99588	0.99403	0.99959
7800.66	0.94166	0.99657	1.00072	0.9812	0.9771	0.98197
7802.55	0.957	0.97097	1.01858	0.96878	0.95988	0.96534
7804.47	0.96488	0.94677	1.03554	0.95925	0.94636	0.95305
7806.4	0.96859	0.92917	1.04633	0.95186	0.93846	0.94462
7808.36	0.96769	0.91824	1.05113	0.94862	0.93265	0.93983
7810.33	0.96898	0.91218	1.04773	0.94805	0.93335	0.93803
7812.32	0.97302	0.91334	1.03774	0.95034	0.93615	0.94069
7814.34	0.9781	0.92043	1.02573	0.95428	0.94084	0.94557
7816.37	0.99179	0.92684	1.01174	0.95768	0.9454	0.94966
7818.41	1.01106	0.92871	0.99527	0.96066	0.94867	0.95272
7820.48	1.0268	0.92781	0.98043	0.9624	0.95153	0.95473
7822.57	1.03472	0.92828	0.9684	0.96682	0.95533	0.95915
7824.68	1.03255	0.93288	0.9554	0.97112	0.96024	0.96257
7826.8	1.02161	0.94047	0.94004	0.97503	0.96474	0.96828
7828.94	1.00607	0.95206	0.92286	0.97876	0.96948	0.97403
7831.11	0.98521	0.96515	0.90747	0.98243	0.97524	0.97857
7833.29	0.96583	0.97566	0.89873	0.98455	0.97842	0.98101
7835.49	0.94363	0.98161	0.89573	0.98471	0.97785	0.98067
7837.71	0.93066	0.98176	0.8995	0.98316	0.97759	0.98031
7839.95	0.93188	0.97862	0.90785	0.97969	0.97368	0.97673
7842.2	0.94433	0.97261	0.91935	0.97291	0.96594	0.96842
7844.48	0.97204	0.96005	0.93247	0.96344	0.95279	0.95623
7846.78	0.99785	0.94089	0.94394	0.95172	0.93803	0.9412
7849.09	1.01686	0.91381	0.95299	0.94079	0.92417	0.92752
7851.42	1.00644	0.89083	0.95677	0.93433	0.91463	0.91968
7856.15	1.01322	0.87186	0.95548	0.9398	0.92285	0.92312
7858.54	1.00066	0.88155	0.95946	0.94991	0.9342	0.93513
7860.95	0.99611	0.90067	0.97228	0.96155	0.949	0.95013
7863.38	1.0019	0.9238	0.99439	0.97507	0.96534	0.96689
7865.82	1.01015	0.94905	1.01836	0.9891	0.98306	0.98336
7868.29	1.0208	0.97511	1.04084	1.00155	0.99941	0.99897
7870.77	1.02954	1.00055	1.05649	1.01083	1.01207	1.0117
7873.28	1.03605	1.02045	1.06744	1.0164	1.01888	1.02001
7875.8	1.03954	1.03121	1.07431	1.01921	1.02359	1.02389
7878.34	1.02993	1.03568	1.07596	1.01996	1.02475	1.02451
7880.9	1.0268	1.03711	1.07025	1.0195	1.02395	1.0243
7883.48	1.0139	1.03722	1.05662	1.01958	1.02543	1.02467
7886.08	1.0012	1.03834	1.0365	1.01802	1.02405	1.02284
7888.7	0.97902	1.0396	1.0093	1.01624	1.02078	1.02074
7891.34	0.95973	1.04021	0.97733	1.0121	1.0163	1.01723
7893.99	0.94346	1.03625	0.9491	1.00693	1.01018	1.01096
7896.67	0.93118	1.02495	0.92502	1.0019	1.00348	1.00367
7899.36	0.9283	1.01006	0.91396	0.99657	0.99746	0.9969
7902.07	0.93785	0.99716	0.91549	0.99263	0.99258	0.99234
7904.8	0.95246	0.98722	0.92693	0.99005	0.98886	0.98857
7907.56	0.97227	0.98061	0.94148	0.98716	0.98414	0.98526
7910.32	0.98997	0.97403	0.95747	0.98308	0.97906	0.98029
7913.11	1.0044	0.96655	0.97135	0.97814	0.97402	0.97448
7915.92	1.01519	0.95821	0.98216	0.97434	0.96915	0.96936
7918.75	1.0219	0.94816	0.98865	0.97226	0.96582	0.96587
7921.59	1.02223	0.94218	0.99145	0.97293	0.96607	0.96693
7924.46	1.02268	0.94163	0.99225	0.97658	0.96982	0.97071
7927.34	1.01916	0.9469	0.99161	0.98205	0.97612	0.97694
7930.24	1.01932	0.95703	0.98929	0.98921	0.98493	0.98568
7933.16	1.01484	0.96834	0.98496	0.99534	0.99137	0.9915
7936.1	1.01541	0.98279	0.98135	1.00004	0.99771	0.99741
7939.06	1.01271	0.9949	0.98193	1.0024	1.00368	1.00246
7942.04	1.01211	1.00382	0.99027	1.00162	1.00321	1.0019
7945.04	1.0107	1.00658	1.00424	1.00003	1.00028	0.99917
7948.05	1.00695	1.00397	1.01876	0.99757	0.99667	0.99568
7951.09	1.00271	0.99906	1.03145	0.99468	0.99354	0.99301
7954.14	1.0021	0.99569	1.04068	0.99237	0.99089	0.99088
7957.21	1.00193	0.99313	1.04714	0.99159	0.98918	0.98982
7960.31	1.00358	0.99103	1.04918	0.99227	0.99025	0.99009
7963.42	1.00469	0.98929	1.04482	0.99392	0.99333	0.99187
7966.55	1.00227	0.98908	1.03608	0.99444	0.99306	0.99371
7969.69	0.99351	0.99005	1.02166	0.99524	0.9928	0.99464
7972.86	0.98851	0.99019	1.00566	0.99688	0.99532	0.99628
7976.05	0.98458	0.98878	0.99242	0.99939	0.9988	0.99901
7979.25	0.98461	0.99016	0.98315	1.00162	1.00181	1.00098
7982.48	0.98655	0.99454	0.9784	1.00327	1.00282	1.00267
7985.72	0.99061	0.99976	0.97687	1.00358	1.0038	1.00324
7988.98	0.9962	1.00364	0.97725	1.0028	1.00309	1.00237
7992.26	1.00114	1.00437	0.97701	1.00128	1.0006	1.00172
7995.57	1.00926	1.00167	0.9766	1.00139	1.00055	1.00169
7998.88	1.01001	0.99762	0.97663	1.00253	1.00422	1.00295
8002.22	1.01509	0.9954	0.97724	1.00419	1.00742	1.00525
8005.58	1.01745	0.99759	0.97924	1.00696	1.00948	1.00796
8008.96	1.01862	1.00291	0.9833	1.00922	1.01144	1.01116
8012.35	1.01763	1.00881	0.98806	1.00934	1.01262	1.01204
8015.76	1.0168	1.01402	0.99333	1.00846	1.01202	1.01115
8019.2	1.01126	1.01573	0.99798	1.0067	1.00926	1.00851
8022.65	1.00401	1.0142	1.00098	1.00462	1.00687	1.00631
8026.12	0.99677	1.01218	1.00432	1.00273	1.00475	1.00465
8029.61	0.99404	1.00994	1.00745	1.00078	1.00202	1.00293
8033.12	0.99229	1.00722	1.01137	1.00105	1.00232	1.00196
8036.65	0.99444	1.00543	1.01646	1.00143	1.00309	1.00221
8040.19	0.99555	1.00526	1.02203	1.00173	1.00316	1.00199
8043.76	0.99723	1.00669	1.02524	1.00108	1.00163	1.00059
8047.34	0.99752	1.00632	1.02587	0.99998	0.9998	0.99975
8050.95	0.99438	1.00361	1.02398	0.99933	0.99881	0.99901
8054.57	0.99443	0.99954	1.01952	0.99963	0.99976	0.99979
8058.21	0.99531	0.99679	1.01382	1.00098	1.0012	1.00166
8061.87	0.99659	0.99644	1.00761	1.0026	1.00373	1.00341
8065.55	1.00075	0.99934	1.00408	1.00431	1.00595	1.00513
8069.25	1.00237	1.00424	1.00319	1.0049	1.00616	1.00599
8072.97	1.00509	1.00838	1.00423	1.00392	1.00526	1.00395
8076.7	1.00763	1.0109	1.0048	1.00104	1.00282	1.00117
8080.46	1.00822	1.01056	1.00244	0.99944	1.00485	1.00128
8091.84	1.00504	0.99483	0.99129	0.99567	0.99196	0.99438
8095.67	1.00159	0.99354	0.9908	0.99776	0.99563	0.9976
8099.52	0.99582	0.99619	0.99062	0.99941	0.99889	1.0001
8103.39	0.99095	1.00079	0.9913	1.00023	1.00031	1.00097
8107.28	0.98884	1.00466	0.99171	1.00172	1.00178	1.00256
8111.18	0.9871	1.00656	0.99324	1.00265	1.00383	1.00404
8115.11	0.98839	1.00728	0.99498	1.00493	1.00626	1.00524
8119.05	0.99048	1.00776	0.997	1.00646	1.00751	1.00744
8123.02	0.99348	1.00959	0.99972	1.00621	1.00808	1.00834
8127	0.99548	1.01225	1.00182	1.00668	1.00832	1.0099
8131	0.99759	1.01448	1.00436	1.00715	1.00913	1.00916
8135.02	0.99633	1.01489	1.00643	1.0068	1.00858	1.00831
8139.06	0.99658	1.0134	1.00852	1.00622	1.00797	1.00794
8143.12	0.99822	1.0109	1.01035	1.00577	1.00801	1.00687
8147.2	0.99844	1.00825	1.01184	1.00593	1.00791	1.00678
8151.29	0.99912	1.00704	1.01204	1.00569	1.00642	1.00631
8155.41	1.00094	1.00706	1.0111	1.00509	1.00654	1.00585
8159.54	1.00172	1.00659	1.00881	1.00427	1.00625	1.00522
8163.7	1.00231	1.00581	1.00588	1.00248	1.00448	1.00363
8167.87	1.00349	1.00609	1.0029	1.00062	1.00169	1.00183
8172.06	1.0078	1.00626	1.0009	0.99944	0.99992	0.99981
8176.27	1.00451	1.00409	1.00047	0.99619	0.99731	0.99812
8180.5	1.0082	1.00065	1.00019	0.99486	0.99455	0.99513
8184.75	1.00859	0.99695	1.00016	0.99497	0.99361	0.99391
8189.02	1.00831	0.99452	1.00048	0.99449	0.99308	0.99248
8193.3	1.00698	0.9931	1	0.99403	0.99294	0.99182
8197.61	1.00468	0.99213	0.99805	0.99405	0.99247	0.99283
8201.93	1.00329	0.99183	0.99603	0.99458	0.99274	0.99327
8206.27	1.0025	0.99139	0.99419	0.99548	0.99377	0.99432
8210.64	1.00067	0.99089	0.99307	0.99714	0.99495	0.99584
8215.02	0.99843	0.99069	0.99179	0.99783	0.99701	0.99654
8219.42	0.99781	0.99152	0.99049	0.99882	0.99792	0.99656
8223.84	0.99717	0.99245	0.98942	0.99942	0.9985	0.99842
8228.27	0.99613	0.99293	0.98851	0.99916	0.99902	0.99847
8232.73	0.99473	0.99283	0.98799	0.99797	0.99853	0.99835
8237.21	0.99279	0.99201	0.9879	0.99745	0.9972	0.9974
8241.7	0.99335	0.99043	0.98906	0.99563	0.99673	0.99637
8246.21	0.99268	0.98772	0.99006	0.99523	0.99618	0.9957
8250.75	0.99159	0.98515	0.99129	0.99424	0.99508	0.99492
8255.3	0.98968	0.98204	0.99309	0.99331	0.99463	0.99276

## Sheet: Figure 2c
energy	CoCr2_pri_merge	CoCr2_100_merge	CoCr2_1000_merge	Cr foil
0	0.04285	0.04649	0.02754	5868.46	-0.00469
0.03068	0.04333	0.04688	0.02724	5870.61	-0.00707
0.06136	0.04525	0.04871	0.02747	5872.76	-0.00156
0.09204	0.04975	0.05349	0.03106	5874.91	-0.000578252
0.12272	0.0576	0.06233	0.03974	5877.07	-0.00562
0.1534	0.0686	0.07499	0.05251	5879.22	0.00934
0.18408	0.08168	0.09013	0.0673	5881.3	-0.00382
0.21476	0.09543	0.10603	0.08207	5883.46	0.000286748
0.24544	0.10836	0.12091	0.09502	5885.62	0.00102
0.27612	0.11907	0.1331	0.1045	5887.79	0.00115
0.3068	0.12629	0.14112	0.10909	5889.88	-0.00334
0.33748	0.12893	0.14372	0.10759	5892.05	-0.00314
0.36816	0.12613	0.13991	0.09912	5894.21	-0.00157
0.39884	0.11734	0.12908	0.08317	5896.31	-0.0015
0.42951	0.10232	0.11104	0.05966	5898.48	0.00698
0.46019	0.0813	0.0862	0.02902	5900.65	-0.00301
0.49087	0.05525	0.05621	0.00986	5902.76	0.00228
0.52155	0.02848	0.02988	0.05138	5904.93	0.0055
0.55223	0.02954	0.04397	0.09733	5907.03	-0.00482
0.58291	0.06327	0.08505	0.14485	5909.21	0.00171
0.61359	0.10277	0.13094	0.19153	5911.32	0.00824
0.64427	0.14266	0.17673	0.23478	5913.51	0.00352
0.67495	0.18052	0.2196	0.27189	5915.61	0.00778
0.70563	0.21431	0.25712	0.30016	5917.8	0.00295
0.73631	0.24222	0.28707	0.31694	5919.92	0.000259038
0.76699	0.26274	0.30757	0.31986	5922.03	-0.00139
0.79767	0.27479	0.31724	0.30683	5924.22	0.000791688
0.82835	0.27797	0.31546	0.27627	5926.35	0.000456974
0.85903	0.27297	0.30292	0.2272	5928.46	0.00363
0.88971	0.26218	0.28246	0.15965	5930.59	0.000541336
0.92039	0.25072	0.26079	0.07746	5932.79	-0.000265847
0.95107	0.24722	0.25045	0.058	5934.91	0.00137
0.98175	0.26225	0.2676	0.17039	5937.04	0.00213
1.01243	0.30275	0.32094	0.30737	5939.17	0.00404
1.04311	0.36804	0.40613	0.458	5941.37	0.00593
1.07379	0.45281	0.51392	0.6181	5943.51	0.00172
1.10447	0.55106	0.63622	0.7837	5945.64	-0.00408
1.13515	0.65756	0.76674	0.95066	5947.78	-0.00198
1.16583	0.76782	0.90029	1.11467	5949.91	-0.00992
1.19651	0.87785	1.03228	1.27137	5952.05	-0.00657
1.22718	0.98405	1.15852	1.41649	5954.19	-0.00281
1.25786	1.08312	1.2752	1.54598	5956.34	-0.00316
1.28854	1.17209	1.37884	1.65617	5958.48	0.000679388
1.31922	1.24836	1.46645	1.74388	5959.51	0.0016
1.3499	1.30979	1.53554	1.80658	5960.99	-0.00303
1.38058	1.35469	1.5842	1.84242	5962.48	-0.00593
1.41126	1.38192	1.61116	1.8504	5963.51	-0.00386
1.44194	1.39088	1.61585	1.83034	5964.99	-0.003
1.47262	1.38158	1.59838	1.78297	5966.03	-0.000744647
1.5033	1.35458	1.55958	1.70987	5967.52	-0.00461
1.53398	1.31099	1.50094	1.61351	5969	-0.00475
1.56466	1.25245	1.42457	1.49712	5970.04	-2.81048e-05
1.59534	1.18105	1.33314	1.3647	5971.53	-0.00639
1.62602	1.09926	1.22979	1.22087	5973.01	-0.00303
1.6567	1.00987	1.11802	1.07081	5974.05	-0.0034
1.68738	0.91589	1.00157	0.92017	5975.54	-0.00159
1.71806	0.82049	0.88437	0.77501	5977.03	0.00153
1.74874	0.72695	0.77039	0.64171	5978.07	-0.00056421
1.77942	0.63868	0.66367	0.5267	5979.56	0.000835791
1.8101	0.55926	0.56826	0.43569	5981.05	0.00604
1.84078	0.49253	0.48841	0.37161	5982.1	0.00418
1.87146	0.44259	0.42847	0.33182	5983.59	0.003
1.90214	0.41329	0.39248	0.30754	5985.08	0.00516
1.93282	0.40714	0.38292	0.28808	5986.58	0.01323
1.9635	0.42408	0.39939	0.26617	5988.07	0.03548
1.99418	0.46163	0.43903	0.24182	5989.12	0.08719
2.02485	0.51627	0.49825	0.22567	5990.61	0.23875
2.05553	0.58468	0.57395	0.23926	5992.11	0.33432
2.08621	0.66403	0.66361	0.29845	5993.61	0.39773
2.11689	0.75189	0.76488	0.39851	5995.11	0.42147
2.14757	0.84592	0.87524	0.52691	5996.6	0.43548
2.17825	0.9437	0.99188	0.67347	5998.1	0.49701
2.20893	1.04269	1.11168	0.83056	5999.15	0.56643
2.23961	1.14024	1.23129	0.99193	6000.66	0.65831
2.27029	1.23366	1.3473	1.152	6002.16	0.73975
2.30097	1.32032	1.45633	1.3057	6003.66	0.77987
2.33165	1.39773	1.55522	1.44845	6005.16	0.82207
2.36233	1.46367	1.64106	1.57615	6006.67	0.86993
2.39301	1.51622	1.71137	1.68528	6008.17	0.91922
2.42369	1.55387	1.76415	1.77301	6009.68	0.93347
2.45437	1.57554	1.79794	1.8372	6011.19	0.92258
2.48505	1.58063	1.81186	1.87646	6012.69	0.8635
2.51573	1.56904	1.80563	1.89018	6014.2	0.82609
2.54641	1.54112	1.77955	1.87851	6015.71	0.83878
2.57709	1.49772	1.73451	1.84235	6017.22	0.85946
2.60777	1.4401	1.67191	1.78326	6018.66	0.88692
2.63845	1.36986	1.59361	1.7034	6019.72	0.90379
2.66913	1.28896	1.50187	1.60548	6021.23	0.89312
2.69981	1.19957	1.39926	1.49257	6022.74	0.89018
2.73049	1.10403	1.28854	1.36807	6024.18	0.89216
2.76117	1.00473	1.17259	1.23551	6025.24	0.89455
2.79185	0.90411	1.05432	1.0985	6026.75	0.90792
2.82252	0.8045	0.93656	0.96052	6028.2	0.93506
2.8532	0.70807	0.82197	0.82486	6029.26	0.94499
2.88388	0.6168	0.71296	0.69447	6030.7	0.95836
2.91456	0.53239	0.61163	0.57184	6031.76	0.96118
2.94524	0.45623	0.51968	0.45891	6033.28	0.96606
2.97592	0.38934	0.43841	0.35699	6034.72	0.96615
3.0066	0.33238	0.36862	0.26663	6035.79	0.96944
3.03728	0.28562	0.31064	0.18764	6037.23	0.97662
3.06796	0.24898	0.26433	0.11919	6038.29	0.98523
3.09864	0.22202	0.22919	0.06063	6039.29	0.99707
3.12932	0.20408	0.20449	0.02405	6040.81	0.98505
3.16	0.1943	0.18947	0.05636	6042.25	0.99555
3.19068	0.19171	0.18338	0.10393	6044.59	0.98345
3.22136	0.1952	0.18536	0.15326	6046.05	0.98103
3.25204	0.20357	0.19425	0.20385	6047.53	0.97224
3.28272	0.2155	0.20854	0.25536	6049.03	0.96819
3.3134	0.22959	0.22645	0.30699	6050.55	0.94848
3.34408	0.2445	0.24618	0.35749	6052.09	0.93003
3.37476	0.25892	0.26599	0.40541	6053.64	0.93182
3.40544	0.27168	0.28433	0.44917	6055.22	0.91341
3.43612	0.28179	0.29986	0.48723	6056.81	0.90725
3.4668	0.28842	0.31149	0.51821	6058.42	0.90234
3.49748	0.29098	0.31835	0.54091	6060.06	0.89758
3.52816	0.28905	0.31986	0.55441	6061.71	0.91034
3.55884	0.28244	0.31566	0.55809	6063.38	0.91213
3.58952	0.27116	0.30564	0.55165	6065.07	0.92997
3.62019	0.2554	0.2899	0.53516	6066.77	0.94478
3.65087	0.23554	0.26877	0.50905	6068.5	0.97252
3.68155	0.21211	0.24276	0.47417	6070.25	0.99128
3.71223	0.18582	0.21256	0.4319	6072.01	1.00091
3.74291	0.15762	0.17909	0.3843	6073.79	0.99884
3.77359	0.1288	0.14363	0.33448	6075.6	0.9796
3.80427	0.10149	0.10831	0.28736	6077.42	0.9617
3.83495	0.07971	0.07787	0.25063	6079.26	0.94729
3.86563	0.0705	0.06392	0.23444	6081.12	0.92354
3.89631	0.0789	0.0777	0.24603	6083	0.91546
3.92699	0.1004	0.10932	0.28299	6084.89	0.90105
3.95767	0.12813	0.1473	0.33637	6086.81	0.91643
3.98835	0.15838	0.18714	0.39783	6088.74	0.94024
4.01903	0.18953	0.22717	0.46167	6090.7	0.96972
4.04971	0.22092	0.26665	0.5241	6092.67	1.00882
4.08039	0.25229	0.30522	0.58253	6094.66	1.03724
4.11107	0.28357	0.34272	0.63503	6096.68	1.0783
4.14175	0.31476	0.37906	0.68015	6098.71	1.09407
4.17243	0.34585	0.4142	0.71674	6100.75	1.09551
4.20311	0.37678	0.44806	0.74397	6102.82	1.07816
4.23379	0.40743	0.48056	0.76124	6104.91	1.05731
4.26447	0.43754	0.51152	0.76821	6107.02	1.03059
4.29515	0.46676	0.5407	0.76474	6109.14	0.98495
4.32583	0.49467	0.56779	0.75096	6111.28	0.96392
4.35651	0.52075	0.59241	0.72722	6113.45	0.95256
4.38719	0.54441	0.61414	0.69408	6115.63	0.94933
4.41786	0.56506	0.63252	0.65238	6117.83	0.94228
4.44854	0.58212	0.64707	0.60316	6120.05	0.96068
4.47922	0.59503	0.65737	0.54778	6122.29	0.95011
4.5099	0.60329	0.66303	0.48788	6124.54	0.95464
4.54058	0.60651	0.66373	0.42558	6126.82	0.95865
4.57126	0.6044	0.65927	0.36368	6129.12	0.95466
4.60194	0.59681	0.64955	0.30612	6131.43	0.95544
4.63262	0.58374	0.63463	0.25864	6133.76	0.94892
4.6633	0.56535	0.61469	0.22891	6136.12	0.94194
4.69398	0.54194	0.5901	0.22344	6138.49	0.94496
4.72466	0.514	0.56135	0.2416	6140.88	0.95305
4.75534	0.48218	0.52911	0.27563	6143.29	0.95244
4.78602	0.4473	0.49419	0.31697	6145.72	0.9733
4.8167	0.41033	0.45754	0.35959	6148.16	0.98954
4.84738	0.3724	0.42023	0.3998	6150.63	0.99514
4.87806	0.33481	0.38345	0.43539	6153.11	1.00236
4.90874	0.29902	0.34848	0.46506	6155.62	1.00619
4.93942	0.26666	0.31661	0.4881	6158.14	1.02098
4.9701	0.2394	0.28905	0.50423	6160.68	1.04251
5.00078	0.21877	0.26682	0.51348	6163.24	1.04802
5.03146	0.20572	0.25045	0.51617	6165.82	1.0699
5.06214	0.20021	0.23991	0.51285	6168.42	1.06304
5.09282	0.20105	0.23446	0.50424	6171.04	1.05458
5.1235	0.20636	0.23293	0.4912	6173.68	1.0384
5.15418	0.21415	0.23393	0.47469	6176.33	1.02213
5.18486	0.2228	0.23622	0.45568	6179.01	0.99699
5.21553	0.23116	0.2388	0.43516	6181.7	0.99565
5.24621	0.23855	0.24102	0.41397	6184.41	0.9818
5.27689	0.24464	0.24248	0.39282	6187.14	0.9805
5.30757	0.24931	0.243	0.37219	6189.9	0.98063
5.33825	0.25258	0.24252	0.35228	6192.66	0.98165
5.36893	0.25452	0.24105	0.33302	6195.45	0.98241
5.39961	0.25517	0.23857	0.31413	6198.26	0.97798
5.43029	0.2545	0.235	0.29516	6201.09	0.97408
5.46097	0.25242	0.2302	0.27559	6203.93	0.97308
5.49165	0.24872	0.22395	0.25502	6206.8	0.96709
5.52233	0.24315	0.21596	0.23321	6209.68	0.96352
5.55301	0.23543	0.20595	0.21031	6212.58	0.95848
5.58369	0.22527	0.19364	0.18699	6215.5	0.95437
5.61437	0.21244	0.17879	0.16477	6218.44	0.95578
5.64505	0.19677	0.16129	0.14637	6221.4	0.96848
5.67573	0.17821	0.14108	0.13577	6224.38	0.9732
5.70641	0.1568	0.11827	0.13688	6227.38	0.98869
5.73709	0.13273	0.09307	0.15073	6230.39	1.00466
5.76777	0.10629	0.06583	0.17473	6233.43	1.01592
5.79845	0.07791	0.03701	0.20498	6236.48	1.0287
5.82913	0.04814	0.00755	0.23817	6239.55	1.04175
5.85981	0.01794	0.02355	0.27187	6242.65	1.04942
5.89049	0.01503	0.05358	0.30428	6245.76	1.05319
5.92117	0.04484	0.08276	0.33404	6248.89	1.04805
5.95185	0.0741	0.11033	0.3601	6252.03	1.0377
5.98253	0.10163	0.13562	0.38164	6255.2	1.02459
6.0132	0.12673	0.15802	0.39806	6258.39	1.00626
6.04388	0.14882	0.17698	0.40895	6261.59	0.99202
6.07456	0.1674	0.19205	0.41409	6264.82	0.98497
6.10524	0.18207	0.2029	0.41348	6268.06	0.98888
6.13592	0.19256	0.2093	0.40727	6271.32	0.98692
6.1666	0.19869	0.21116	0.39582	6274.6	0.991
6.19728	0.20043	0.20853	0.3797	6277.91	0.98964
6.22796	0.19785	0.20156	0.35962	6281.22	0.98622
6.25864	0.19117	0.19056	0.33653	6284.56	0.98939
6.28932	0.18071	0.17593	0.31152	6287.92	0.98717
6.32	0.16688	0.15817	0.28593	6291.3	0.99463
6.35068	0.1502	0.1379	0.26128	6294.69	0.99716
6.38136	0.13125	0.11578	0.23923	6298.1	0.985
6.41204	0.1107	0.09255	0.22148	6301.54	0.98229
6.44272	0.08924	0.06905	0.20942	6304.99	0.9877
6.4734	0.06765	0.04629	0.20375	6308.46	0.98649
6.50408	0.04683	0.02621	0.20415	6311.95	0.98802
6.53476	0.02828	0.01649	0.20934	6315.46	0.99411
6.56544	0.01656	0.02596	0.21757	6318.99	0.99434
6.59612	0.02047	0.04011	0.22709	6322.53	0.99883
6.6268	0.03143	0.05269	0.23645	6326.1	1.01627
6.65748	0.04153	0.06247	0.24463	6329.68	1.0134
6.68816	0.04896	0.06911	0.25097	6333.29	1.01797
6.71884	0.05316	0.07266	0.25519	6336.91	1.02384
6.74952	0.05394	0.07351	0.2573	6340.55	1.01982
6.7802	0.0513	0.07244	0.25754	6344.21	1.0182
6.81087	0.04544	0.07076	0.25637	6347.89	1.0188
6.84155	0.03682	0.07035	0.2544	6351.59	1.01478
6.87223	0.02662	0.07333	0.25231	6355.31	1.00843
6.90291	0.01886	0.08117	0.25079	6359.04	1.00677
6.93359	0.02295	0.09402	0.25044	6362.8	1.00159
6.96427	0.03766	0.11088	0.25168	6366.57	0.99666
6.99495	0.05629	0.13043	0.25466	6370.37	0.99589
7.02563	0.07637	0.15138	0.25929	6374.18	0.99187
7.05631	0.09681	0.17262	0.26523	6378.01	0.99352
7.08699	0.11687	0.1932	0.27194	6381.86	0.99504
7.11767	0.1359	0.21231	0.27886	6385.73	0.99461
7.14835	0.15337	0.22923	0.28539	6389.62	0.99277
7.17903	0.16878	0.24339	0.29102	6393.52	0.99738
7.20971	0.18172	0.25431	0.29536	6397.45	0.99352
7.24039	0.19186	0.26163	0.29815	6401.39	0.99392
7.27107	0.19894	0.26511	0.29932	6405.36	0.99871
7.30175	0.20281	0.26464	0.29892	6409.34	0.99893
7.33243	0.2034	0.26025	0.29719	6413.34	0.99668
7.36311	0.20077	0.25209	0.2945	6417.36	0.99894
7.39379	0.19506	0.24047	0.29132	6421.4	0.99887
7.42447	0.18654	0.22586	0.28819	6425.46	0.9974
7.45515	0.17561	0.20889	0.28566	6429.54	0.99885
7.48583	0.16279	0.19038	0.28419	6433.63	1.00164
7.51651	0.14875	0.1714	0.28413	6437.75	1.004
7.54719	0.13437	0.15332	0.28559	6441.88	1.00418
7.57787	0.12074	0.1378	0.28847	6446.04	1.00072
7.60854	0.10919	0.12668	0.29245	6450.21	0.99829
7.63922	0.10116	0.12149	0.29703	6454.4	0.99968
7.6699	0.09779	0.12264	0.30161	6458.61	0.99768
7.70058	0.09933	0.12913	0.30555	6462.84	0.99153
7.73126	0.10499	0.13904	0.30824	6467.09	0.99353
7.76194	0.11329	0.15037	0.30913	6471.36	0.99174
7.79262	0.12275	0.16149	0.30777	6475.64	0.99243
7.8233	0.13212	0.17121	0.30385	6479.95	0.98984
7.85398	0.14053	0.1787	0.29715	6484.27	0.98833
7.88466	0.14734	0.18347	0.28762	6488.61	0.98516
7.91534	0.15217	0.18521	0.2753	6492.98	0.98444
7.94602	0.15479	0.18384	0.26038	6497.36	0.98682
7.9767	0.15512	0.17939	0.24317	6501.76	0.98543
8.00738	0.15319	0.17206	0.22409	6506.18	0.98439
8.03806	0.1491	0.16212	0.20368	6510.61	0.98449
8.06874	0.14306	0.14995	0.1826	6515.07	0.98321
8.09942	0.13532	0.13602	0.16164	6519.55	0.97875
8.1301	0.12618	0.12084	0.14179	6524.04	0.97805
8.16078	0.11597	0.105	0.1242	6528.55	0.97796
8.19146	0.10504	0.08913	0.11017	6533.09	0.97424
8.22214	0.09376	0.07397	0.10095	6537.64	0.97273
8.25282	0.08249	0.06038	0.09718
8.2835	0.07159	0.0494	0.09846
8.31418	0.06139	0.04216	0.10342
8.34486	0.05219	0.03929	0.11039
8.37554	0.04425	0.0401	0.11799
8.40621	0.03777	0.0429	0.12525
8.43689	0.0328	0.0461	0.13159
8.46757	0.02926	0.04872	0.13673
8.49825	0.02688	0.0503	0.14063
8.52893	0.02529	0.05067	0.14337
8.55961	0.02414	0.04989	0.14516
8.59029	0.02319	0.04815	0.14622
8.62097	0.02236	0.04573	0.14684
8.65165	0.02176	0.04296	0.14722
8.68233	0.0216	0.04018	0.14754
8.71301	0.0222	0.03771	0.14785
8.74369	0.02386	0.03583	0.1481
8.77437	0.02674	0.03467	0.14816
8.80505	0.03088	0.03432	0.14779
8.83573	0.0362	0.03478	0.14675
8.86641	0.04257	0.03611	0.14473
8.89709	0.04987	0.03843	0.14148
8.92777	0.058	0.04193	0.13678
8.95845	0.06682	0.04678	0.13047
8.98913	0.0762	0.05309	0.12248
9.01981	0.08596	0.06085	0.11285
9.05049	0.09591	0.06989	0.10177
9.08117	0.10584	0.07997	0.0896
9.11185	0.11551	0.09077	0.07703
9.14253	0.12467	0.10194	0.06534
9.17321	0.13307	0.11308	0.05672
9.20388	0.14047	0.12383	0.05415
9.23456	0.14661	0.13379	0.05942
9.26524	0.15128	0.14262	0.07127
9.29592	0.15431	0.15001	0.08707
9.3266	0.15554	0.15566	0.10478
9.35728	0.15486	0.15938	0.12312
9.38796	0.15223	0.16099	0.14124
9.41864	0.14764	0.16042	0.15856
9.44932	0.14114	0.15764	0.17463
9.48	0.13284	0.15272	0.18912
9.51068	0.12288	0.14578	0.20175
9.54136	0.11147	0.13705	0.21235
9.57204	0.09885	0.12682	0.22078
9.60272	0.0853	0.11548	0.22696
9.6334	0.07115	0.1035	0.23089
9.66408	0.05675	0.09148	0.23261
9.69476	0.04254	0.08017	0.23221
9.72544	0.02914	0.07048	0.22986
9.75612	0.01803	0.06342	0.22575
9.7868	0.01376	0.05982	0.22015
9.81748	0.0192	0.05984	0.21333
9.84816	0.02784	0.0628	0.20564
9.87884	0.03622	0.06751	0.19744
9.90952	0.04346	0.07282	0.18913
9.9402	0.04923	0.0779	0.1811
9.97088	0.05342	0.08216	0.17373
9.97088

## Sheet: Figure 2d
energy	Co2Cr_pri_merge	Co2Cr_100_merge	Co2Cr_1000_merge	Cr foil
5838.47	0.00202	-0.00177	0.00333	5868.46	-0.00469
5843.94	0.00296	0.000842923	0.00229	5870.61	-0.00707
5849.4	0.00256	-0.000145592	0.00241	5872.76	-0.00156
5854.81	0.00115	-0.000870932	0.0013	5874.91	-0.000578252
5860.31	0.00133	0.000173543	0.00174	5877.07	-0.00562
5865.74	0.00208	0.000913313	0.00114	5879.22	0.00934
5871.18	0.000829216	-0.000266506	0.000767885	5881.3	-0.00382
5876.63	0.00287	0.00413	0.00196	5883.46	0.000286748
5882.1	-0.000371442	-0.0006447	-1.92077e-05	5885.62	0.00102
5887.57	-0.00054376	-0.000116721	-0.00082159	5887.79	0.00115
5893.06	-0.000801652	-0.00257	-2.17042e-05	5889.88	-0.00334
5898.48	9.91582e-05	-0.00122	-0.000100453	5892.05	-0.00314
5903.92	-0.000176092	0.000441834	-1.13641e-05	5894.21	-0.00157
5909.36	-0.000895302	0.000889862	-0.000644993	5896.31	-0.0015
5914.82	-0.00126	0.00066255	-0.00153	5898.48	0.00698
5920.28	-0.00144	-0.00115	-0.00136	5900.65	-0.00301
5925.76	-0.00131	-0.000100797	-0.00114	5902.76	0.00228
5931.18	-0.00123	-0.000593653	-0.000948929	5904.93	0.0055
5936.67	-0.00197	0.000454662	-0.00121	5907.03	-0.00482
5942.11	-0.00116	-0.00096279	-0.00141	5909.21	0.00171
5947.55	-0.00188	-0.000170906	-0.00112	5911.32	0.00824
5953.01	-0.00105	-0.00164	-0.000675618	5913.51	0.00352
5958.48	-0.000817575	0.00125	-0.000905332	5915.61	0.00778
5959.51	-0.000900018	0.00114	-0.000349865	5917.8	0.00295
5960.99	-0.000841773	-0.00135	-0.000375965	5919.92	0.000259038
5962.48	-0.00028456	-0.00367	-0.000660611	5922.03	-0.00139
5963.51	-0.000605081	-0.00433	-0.000347741	5924.22	0.000791688
5964.99	0.000178839	-0.000725088	-0.000922363	5926.35	0.000456974
5966.03	-0.000301727	-0.00131	-0.000763658	5928.46	0.00363
5967.52	-0.000556339	0.000731744	0.000760881	5930.59	0.000541336
5968.56	-0.000920326	0.000833057	-0.000148006	5932.79	-0.000265847
5970.04	0.000239608	0.000429914	0.00047542	5934.91	0.00137
5971.53	0.000280554	-0.000184422	0.000745097	5937.04	0.00213
5972.57	0.000757631	-0.00181	-2.0273e-05	5939.17	0.00404
5974.05	0.00169	0.00233	9.41462e-05	5941.37	0.00593
5975.54	0.00224	0.00358	0.00137	5943.51	0.00172
5976.58	0.00298	0.000686104	0.00138	5945.64	-0.00408
5978.07	0.00175	0.00143	0.00196	5947.78	-0.00198
5979.56	0.00199	0.00274	0.00312	5949.91	-0.00992
5980.61	0.00267	0.00524	0.00301	5952.05	-0.00657
5982.1	0.00383	0.00145	0.00371	5954.19	-0.00281
5983.59	0.00531	0.00466	0.0051	5956.34	-0.00316
5984.63	0.0065	0.00615	0.0051	5958.48	0.000679388
5986.13	0.00881	0.00891	0.00798	5959.51	0.0016
5987.62	0.01173	0.01016	0.01112	5960.99	-0.00303
5989.12	0.02465	0.02282	0.02255	5962.48	-0.00593
5990.61	0.05069	0.04841	0.04819	5963.51	-0.00386
5991.66	0.06262	0.05332	0.05687	5964.99	-0.003
5993.16	0.08389	0.06957	0.07144	5966.03	-0.000744647
5994.66	0.09093	0.07915	0.07976	5967.52	-0.00461
5996.15	0.11993	0.11413	0.11401	5969	-0.00475
5997.65	0.19576	0.19422	0.18986	5970.04	-2.81048e-05
5999.15	0.33541	0.33735	0.32654	5971.53	-0.00639
6000.21	0.44738	0.4459	0.43485	5973.01	-0.00303
6001.71	0.62197	0.61886	0.60437	5974.05	-0.0034
6003.21	0.80368	0.79849	0.78062	5975.54	-0.00159
6004.71	0.89196	0.87574	0.86002	5977.03	0.00153
6006.22	0.98377	0.97357	0.95018	5978.07	-0.00056421
6007.72	1.18475	1.22064	1.15694	5979.56	0.000835791
6009.23	1.46432	1.51279	1.43836	5981.05	0.00604
6010.73	1.46996	1.45362	1.42923	5982.1	0.00418
6012.24	1.24971	1.19656	1.20415	5983.59	0.003
6013.75	1.08261	1.03288	1.04092	5985.08	0.00516
6015.26	1.01721	0.99436	0.98474	5986.58	0.01323
6016.77	1.02929	1.00396	0.99415	5988.07	0.03548
6018.28	1.05567	1.03039	1.01741	5989.12	0.08719
6019.79	1.09139	1.07218	1.05662	5990.61	0.23875
6021.3	1.12304	1.1053	1.08784	5992.11	0.33432
6022.74	1.12919	1.10599	1.09326	5993.61	0.39773
6024.44	1.09929	1.0797	1.06611	5995.11	0.42147
6025.6	1.07334	1.04455	1.04107	5996.6	0.43548
6026.79	1.0491	1.02068	1.01503	5998.1	0.49701
6027.99	1.01006	0.97699	0.97639	5999.15	0.56643
6029.21	0.96541	0.92942	0.93242	6000.66	0.65831
6030.46	0.92033	0.88472	0.88905	6002.16	0.73975
6031.72	0.88969	0.85296	0.85726	6003.66	0.77987
6033	0.86218	0.82882	0.83285	6005.16	0.82207
6034.29	0.84631	0.80993	0.81594	6006.67	0.86993
6035.61	0.83087	0.79297	0.80052	6008.17	0.91922
6036.95	0.81703	0.78196	0.78756	6009.68	0.93347
6038.3	0.8094	0.77408	0.78012	6011.19	0.92258
6039.68	0.80869	0.77915	0.78082	6012.69	0.8635
6041.07	0.82159	0.79572	0.79314	6014.2	0.82609
6042.48	0.83972	0.80974	0.81016	6015.71	0.83878
6043.91	0.85012	0.82285	0.82201	6017.22	0.85946
6045.36	0.86214	0.83581	0.83412	6018.66	0.88692
6046.83	0.87373	0.84793	0.84564	6019.72	0.90379
6048.32	0.88555	0.86172	0.85923	6021.23	0.89312
6049.82	0.90403	0.88114	0.87738	6022.74	0.89018
6051.35	0.92509	0.89784	0.89837	6024.18	0.89216
6052.89	0.94134	0.91553	0.91164	6025.24	0.89455
6054.45	0.94704	0.92733	0.92275	6026.75	0.90792
6056.03	0.9585	0.93258	0.93028	6028.2	0.93506
6057.63	0.97486	0.95243	0.95001	6029.26	0.94499
6059.25	1.00427	0.98803	0.97946	6030.7	0.95836
6060.89	1.03976	1.03059	1.01532	6031.76	0.96118
6062.55	1.06541	1.0517	1.04321	6033.28	0.96606
6064.22	1.07685	1.06442	1.05635	6034.72	0.96615
6065.92	1.078	1.06359	1.05808	6035.79	0.96944
6067.63	1.07165	1.0599	1.05096	6037.23	0.97662
6069.37	1.06465	1.04596	1.04113	6038.29	0.98523
6071.12	1.05522	1.03955	1.03671	6039.29	0.99707
6072.89	1.04523	1.03045	1.02637	6040.81	0.98505
6074.68	1.03384	1.01608	1.01301	6042.25	0.99555
6076.48	1.02263	1.00705	1.00375	6044.59	0.98345
6078.31	1.01438	0.99502	0.99457	6046.05	0.98103
6080.16	1.00288	0.98701	0.98313	6047.53	0.97224
6082.02	0.99566	0.97983	0.97739	6049.03	0.96819
6083.91	0.99187	0.97179	0.96985	6050.55	0.94848
6085.81	0.98555	0.9691	0.96521	6052.09	0.93003
6087.73	0.97973	0.96353	0.96214	6053.64	0.93182
6089.67	0.98142	0.96631	0.96408	6055.22	0.91341
6091.63	0.9854	0.96795	0.96539	6056.81	0.90725
6093.61	0.98322	0.96611	0.96576	6058.42	0.90234
6095.6	0.9723	0.95611	0.95662	6060.06	0.89758
6097.62	0.95991	0.94249	0.94723	6061.71	0.91034
6099.65	0.95314	0.93396	0.93952	6063.38	0.91213
6101.71	0.95433	0.93682	0.93831	6065.07	0.92997
6103.78	0.96224	0.94341	0.94449	6066.77	0.94478
6105.87	0.97216	0.96104	0.95816	6068.5	0.97252
6107.98	0.98806	0.97734	0.97346	6070.25	0.99128
6110.11	0.99895	0.98908	0.98566	6072.01	1.00091
6112.26	1.00448	0.99341	0.99417	6073.79	0.99884
6114.42	1.0073	0.99556	0.99531	6075.6	0.9796
6116.61	1.00161	0.99373	0.99378	6077.42	0.9617
6118.81	0.9995	0.98961	0.98953	6079.26	0.94729
6121.04	0.98925	0.97707	0.97982	6081.12	0.92354
6123.28	0.97221	0.96008	0.96125	6083	0.91546
6125.54	0.95215	0.93353	0.93803	6084.89	0.90105
6127.82	0.93095	0.91527	0.91938	6086.81	0.91643
6130.12	0.92233	0.90223	0.90924	6088.74	0.94024
6132.44	0.92429	0.9071	0.9097	6090.7	0.96972
6134.77	0.93459	0.9187	0.92088	6092.67	1.00882
6137.13	0.94644	0.93091	0.93394	6094.66	1.03724
6139.5	0.96039	0.94671	0.94975	6096.68	1.0783
6141.9	0.97552	0.96618	0.96491	6098.71	1.09407
6144.31	0.98919	0.98093	0.97996	6100.75	1.09551
6146.74	1.00278	0.99867	0.99355	6102.82	1.07816
6149.19	1.01205	1.00675	1.00505	6104.91	1.05731
6151.66	1.01668	1.01324	1.00973	6107.02	1.03059
6154.14	1.02032	1.01854	1.0133	6109.14	0.98495
6156.65	1.02174	1.02069	1.01655	6111.28	0.96392
6159.18	1.02635	1.02679	1.02165	6113.45	0.95256
6161.72	1.0349	1.03336	1.03026	6115.63	0.94933
6164.28	1.03958	1.04104	1.03762	6117.83	0.94228
6166.87	1.04649	1.04798	1.04508	6120.05	0.96068
6169.47	1.04995	1.04913	1.04675	6122.29	0.95011
6172.09	1.04259	1.0441	1.04212	6124.54	0.95464
6174.73	1.03437	1.03463	1.03287	6126.82	0.95865
6177.38	1.02515	1.02461	1.02248	6129.12	0.95466
6180.06	1.01348	1.01277	1.01257	6131.43	0.95544
6182.75	1.00385	1.00257	1.00267	6133.76	0.94892
6185.47	0.99273	0.99118	0.99254	6136.12	0.94194
6188.2	0.98219	0.97854	0.97908	6138.49	0.94496
6190.95	0.9711	0.96623	0.9664	6140.88	0.95305
6193.72	0.96004	0.95363	0.95536	6143.29	0.95244
6196.51	0.95004	0.94444	0.94806	6145.72	0.9733
6199.32	0.95327	0.94501	0.94457	6148.16	0.98954
6202.15	0.95287	0.94776	0.95069	6150.63	0.99514
6205	0.95755	0.95391	0.95476	6153.11	1.00236
6207.86	0.96437	0.96237	0.9641	6155.62	1.00619
6210.74	0.97306	0.97289	0.9727	6158.14	1.02098
6213.65	0.98193	0.982	0.98285	6160.68	1.04251
6216.57	0.98806	0.99004	0.99021	6163.24	1.04802
6219.51	0.99336	0.99397	0.99385	6165.82	1.0699
6222.47	0.99437	0.99643	0.99571	6168.42	1.06304
6225.45	0.99455	0.99852	0.99772	6171.04	1.05458
6228.45	0.9965	0.99878	0.99856	6173.68	1.0384
6231.46	0.99847	1.00347	1.00302	6176.33	1.02213
6234.5	1.00128	1.00233	1.00435	6179.01	0.99699
6237.55	1.00182	1.00402	1.00665	6181.7	0.99565
6240.62	1.00586	1.00936	1.00907	6184.41	0.9818
6243.72	1.00546	1.00746	1.00936	6187.14	0.9805
6246.83	0.99907	1.00407	1.00371	6189.9	0.98063
6249.96	0.99549	0.99757	0.9988	6192.66	0.98165
6253.1	0.99253	0.99565	0.99548	6195.45	0.98241
6256.27	0.99565	0.99753	0.99813	6198.26	0.97798
6259.46	0.99894	1.00227	1.00286	6201.09	0.97408
6262.66	1.00058	1.0046	1.00326	6203.93	0.97308
6265.89	1.00015	1.00333	1.00497	6206.8	0.96709
6269.13	0.99597	1.00252	1.0008	6209.68	0.96352
6272.39	0.99425	0.99587	0.99533	6212.58	0.95848
6275.67	0.99387	0.99014	0.99462	6215.5	0.95437
6278.97	0.99423	0.99116	0.9955	6218.44	0.95578
6282.29	0.99556	0.99883	0.99761	6221.4	0.96848
6285.63	0.99814	1.00025	1.00057	6224.38	0.9732
6288.98	1.00025	1.00271	1.00195	6227.38	0.98869
6292.36	1.00264	1.00311	1.0053	6230.39	1.00466
6295.75	1.0034	1.00551	1.0066	6233.43	1.01592
6299.16	1.00428	1.00722	1.0062	6236.48	1.0287
6302.59	1.00818	1.00825	1.00961	6239.55	1.04175
6306.04	1.00727	1.0086	1.01202	6242.65	1.04942
6309.51	1.00747	1.01374	1.01296	6245.76	1.05319
6313	1.01099	1.01566	1.0148	6248.89	1.04805
6316.51	1.01392	1.01854	1.01673	6252.03	1.0377
6320.03	1.01795	1.02397	1.02081	6255.2	1.02459
6323.58	1.01983	1.00747	1.01385	6258.39	1.00626
6327.14	0.98938	1.00232	0.99811	6261.59	0.99202
6330.73	0.99122	0.98181	0.98555	6264.82	0.98497
6334.33	0.99131	0.98539	0.98767	6268.06	0.98888
6337.95	0.991	0.98725	0.98992	6271.32	0.98692
6341.59	0.99398	0.99131	0.99308	6274.6	0.991
6345.24	0.99932	0.99686	0.99754	6277.91	0.98964
6348.92	0.99999	0.99719	0.99858	6281.22	0.98622
6352.62	0.99884	0.99613	0.9989	6284.56	0.98939
6356.33	0.99733	0.99328	0.99653	6287.92	0.98717
6360.06	0.99239	0.98825	0.99058	6291.3	0.99463
6363.82	0.98763	0.98616	0.9879	6294.69	0.99716
6367.59	0.98836	0.98825	0.98688	6298.1	0.985
6371.38	0.99143	0.98938	0.9918	6301.54	0.98229
6375.19	0.99594	0.99248	0.99531	6304.99	0.9877
6379.02	0.99951	0.99845	0.99827	6308.46	0.98649
6382.86	1.00182	1.00408	1.00219	6311.95	0.98802
6386.73	1.00471	1.00507	1.00511	6315.46	0.99411
6390.61	1.00625	1.00863	1.0076	6318.99	0.99434
6394.52	1.00953	1.00974	1.00809	6322.53	0.99883
6398.44	1.0137	1.014	1.01186	6326.1	1.01627
6402.38	1.01664	1.01567	1.01403	6329.68	1.0134
6406.34	1.01861	1.02734	1.01814	6333.29	1.01797
6410.32	1.01514	1.01201	1.0143	6336.91	1.02384
6414.32	1.01221	1.01199	1.01194	6340.55	1.01982
6418.33	1.00967	1.01226	1.00859	6344.21	1.0182
6422.37	1.00695	1.00596	1.00673	6347.89	1.0188
6426.42	1.0059	1.00492	1.00411	6351.59	1.01478
6430.5	1.0043	1.00576	1.0036	6355.31	1.00843
6434.59	1.0045	1.00357	1.0035	6359.04	1.00677
6438.7	1.00305	1.00552	1.00386	6362.8	1.00159
6442.83	1.00361	1.00621	1.00335	6366.57	0.99666
6446.98	1.00154	1.00198	1.00164	6370.37	0.99589
6451.15	0.9983	0.9974	0.9978	6374.18	0.99187
6455.33	0.99649	0.99466	0.99617	6378.01	0.99352
6459.54	0.99552	0.99376	0.99275	6381.86	0.99504
6463.76	0.99483	0.98928	0.99214	6385.73	0.99461
6468.01	0.99615	0.99155	0.99138	6389.62	0.99277
6472.27	0.99594	0.99535	0.9921	6393.52	0.99738
6476.55	0.99597	0.99592	0.99237	6397.45	0.99352
6480.85	0.99788	0.9981	0.99591	6401.39	0.99392
6485.17	0.99992	0.998	0.9975	6405.36	0.99871
6489.51	1.00236	1.0009	0.99833	6409.34	0.99893
6493.86	1.00459	0.99918	1.00094	6413.34	0.99668
6498.24	1.00575	1.00438	1.00417	6417.36	0.99894
6502.63	1.00638	1.00632	1.00447	6421.4	0.99887
6507.04	1.00834	1.00396	1.00566	6425.46	0.9974
6511.48	1.00603	1.00428	1.00526	6429.54	0.99885
6515.93	1.00478	1.00448	1.00469	6433.63	1.00164
6520.4	1.00356	1.00371	1.0031	6437.75	1.004
6524.89	1.00198	1.00385	1.00219	6441.88	1.00418
6529.39	1.00004	1.00246	1.00188	6446.04	1.00072
6533.92	0.9999	0.99726	1.0004	6450.21	0.99829
6538.47	1.00062	0.99841	0.99963	6454.4	0.99968
6543.03	0.99809	0.99948	0.99953	6458.61	0.99768
6547.61	0.99927	0.9977	0.99763	6462.84	0.99153
6552.21	0.99901	0.99875	0.99849	6467.09	0.99353
6556.84	0.99961	0.99957	0.99776	6471.36	0.99174
6561.48	0.99837	1.001	0.99793	6475.64	0.99243
6566.13	0.99666	0.99941	0.99561	6479.95	0.98984
6570.81	0.99633	0.99989	0.99705	6484.27	0.98833
6575.51	0.9958	1.00049	0.99557	6488.61	0.98516
6580.22	0.99769	0.99613	0.9961	6492.98	0.98444
6584.96	0.99686	0.99998	0.99757	6497.36	0.98682
6589.71	0.99762	0.99812	0.99773	6501.76	0.98543
6594.48	0.99981	1.00021	0.9998	6506.18	0.98439
6599.27	0.99885	1.001	1.00027	6510.61	0.98449
6604.08	0.99991	1.0011	1.00178	6515.07	0.98321
6608.91	0.99937	0.99857	1.00184	6519.55	0.97875
6613.76	0.99731	0.99722	1.0015	6524.04	0.97805
6618.62	0.99771	0.99858	0.99995	6528.55	0.97796
6623.51	0.99593	0.99526	0.99914	6533.09	0.97424
6628.41	0.99532	0.99485	0.99788	6537.64	0.97273
6633.34	0.99325	0.99236	0.99663
6638.28	0.99323	0.992	0.99637
6643.24	0.99181	0.98971	0.99425
6648.22	0.99085	0.98843	0.99275
6653.22	0.98949	0.98615	0.99245
6658.23	0.98871	0.98654	0.99002
6663.27	0.9884	0.98208	0.98973
6668.32	0.98811	0.9826	0.98979
6673.4	0.9935	0.99774	0.99706
6678.49	0.98883	0.97967	0.99075
6683.6	0.98885	0.97993	0.9897
6688.73	0.98869	0.98394	0.98905
6693.88	0.98809	0.98248	0.98994
6699.05	0.98815	0.98362	0.99032
6704.24	0.98859	0.98281	0.9916
6709.44	0.98819	0.98585	0.99195
6714.67	0.99182	0.98413	0.99285
6719.91	0.99263	0.9832	0.99295
6725.17	0.98974	0.98413	0.99318
6730.46	0.98904	0.98515	0.99336
6735.76	0.98736	0.98129	0.99196

[truncated: 40 more sheets: Figure 3a, Figure 3b, Figure 3c, Figure 3d, Figure 3e, Figure 3f, Figure 4ac, Figure 4 bd, Figure 6c, Figure 6d, Figure 6g, Figure 6h, Figure 6k, Figure 6l, Figure 7c, Figure 7d, Figure 7g, Figure 7h, Figure 7k, Figure 7l …]
